# Supplementary material for: VAE-Sim: A Novel Molecular Similarity Measure Based on a Variational Autoencoder
Source: Molecules. 2020 Jul 29;25(15):3446. doi: 10.3390/molecules25153446 (PMC7435890; doi:10.3390/molecules25153446)
Supplement: Supplementary file 1 [file molecules-25-03446-s001.zip]

Archive with 1 entries (1 files):
- molecules-863410-supplementary.xlsx
