# Supplementary material for: VAE-Sim: A Novel Molecular Similarity Measure Based on a Variational Autoencoder
Source: Molecules. 2020 Jul 29;25(15):3446. doi: 10.3390/molecules25153446 (PMC7435890; doi:10.3390/molecules25153446)
Supplement: Supplementary file 1 [file molecules-25-03446-s001.zip › molecules-863410-supplementary.xlsx]

## Sheet: Tall_List
Name	SMILES	class	Tanimoto	fpType
Clozapine	CN1CCN(C2=Nc3cc(Cl)ccc3Nc3ccccc32)CC1	drug	1	Morgan
Clozapine	CN1CCN(C2=Nc3cc(Cl)ccc3Nc3ccccc32)CC1	drug	1	FeatMorgan
Clozapine	CN1CCN(C2=Nc3cc(Cl)ccc3Nc3ccccc32)CC1	drug	1	AtomPair
Clozapine	CN1CCN(C2=Nc3cc(Cl)ccc3Nc3ccccc32)CC1	drug	1	Torsion
Clozapine	CN1CCN(C2=Nc3cc(Cl)ccc3Nc3ccccc32)CC1	drug	1	RDKit
Clozapine	CN1CCN(C2=Nc3cc(Cl)ccc3Nc3ccccc32)CC1	drug	1	Avalon
Clozapine	CN1CCN(C2=Nc3cc(Cl)ccc3Nc3ccccc32)CC1	drug	1	Layered
Clozapine	CN1CCN(C2=Nc3cc(Cl)ccc3Nc3ccccc32)CC1	drug	1	MACCS
Clozapine	CN1CCN(C2=Nc3cc(Cl)ccc3Nc3ccccc32)CC1	drug	1	Pattern
Loxapine	CN1CCN(C2=Nc3ccccc3Oc3ccc(Cl)cc32)CC1	drug	0.861111	Pattern
Amoxapine	Clc1ccc2c(c1)C(N1CCNCC1)=Nc1ccccc1O2	drug	0.838384	Pattern
Loxapine	CN1CCN(C2=Nc3ccccc3Oc3ccc(Cl)cc32)CC1	drug	0.836364	MACCS
Olanzapine	Cc1cc2c(s1)Nc1ccccc1N=C2N1CCN(C)CC1	drug	0.8125	Pattern
Loxapine	CN1CCN(C2=Nc3ccccc3Oc3ccc(Cl)cc32)CC1	drug	0.809524	Layered
Amoxapine	Clc1ccc2c(c1)C(N1CCNCC1)=Nc1ccccc1O2	drug	0.806548	Layered
Quetiapine	OCCOCCN1CCN(C2=Nc3ccccc3Sc3ccccc32)CC1	drug	0.805825	Pattern
Olanzapine	Cc1cc2c(s1)Nc1ccccc1N=C2N1CCN(C)CC1	drug	0.8	MACCS
Clomipramine	CN(C)CCCN1c2ccccc2CCc2ccc(Cl)cc21	drug	0.8	Pattern
Cyproheptadine	CN1CCC(=C2c3ccccc3C=Cc3ccccc32)CC1	drug	0.783163	Pattern
Clobazam	CN1c2ccc(Cl)cc2N(c2ccccc2)C(=O)CC1=O	drug	0.782383	Pattern
Trimipramine	CC(CN(C)C)CN1c2ccccc2CCc2ccccc21	drug	0.781333	Pattern
Quetiapine	OCCOCCN1CCN(C2=Nc3ccccc3Sc3ccccc32)CC1	drug	0.778107	Layered
Mirtazapine	CN1CCN2c3ncccc3Cc3ccccc3C2C1	drug	0.77551	MACCS
Prochlorperazine	CN1CCN(CCCN2c3ccccc3Sc3ccc(Cl)cc32)CC1	drug	0.768856	Pattern
Olanzapine	Cc1cc2c(s1)Nc1ccccc1N=C2N1CCN(C)CC1	drug	0.768583	Layered
Prazepam	O=C1CN=C(c2ccccc2)c2cc(Cl)ccc2N1CC1CC1	drug	0.768473	Pattern
Mirtazapine	CN1CCN2c3ncccc3Cc3ccccc3C2C1	drug	0.763458	Layered
Amodiaquine	CCN(CC)Cc1cc(Nc2ccnc3cc(Cl)ccc32)ccc1O	drug	0.756345	Pattern
Prochlorperazine	CN1CCN(CCCN2c3ccccc3Sc3ccc(Cl)cc32)CC1	drug	0.754717	MACCS
Acepromazine	CC(=O)c1ccc2c(c1)N(CCCN(C)C)c1ccccc1S2	drug	0.753659	Pattern
Loxapine	CN1CCN(C2=Nc3ccccc3Oc3ccc(Cl)cc32)CC1	drug	0.751196	AtomPair
Perphenazine	OCCN1CCN(CCCN2c3ccccc3Sc3ccc(Cl)cc32)CC1	drug	0.750594	Pattern
Mianserin	CN1CCN2c3ccccc3Cc3ccccc3C2C1	drug	0.75	MACCS
Chlordiazepoxide	CNC1=Nc2ccc(Cl)cc2C(c2ccccc2)=[N+]([O-])C1	drug	0.74813	Pattern
Methotrimeprazine	COc1ccc2c(c1)N(C[C@H](C)CN(C)C)c1ccccc1S2	drug	0.747549	Pattern
Imipramine	CN(C)CCCN1c2ccccc2CCc2ccccc21	drug	0.746667	Pattern
Fludiazepam	CN1c2ccc(Cl)cc2C(c2ccccc2F)=NCC1=O	drug	0.744526	Pattern
Flurazepam	CCN(CC)CCN1c2ccc(Cl)cc2C(c2ccccc2F)=NCC1=O	drug	0.741784	Pattern
Amoxapine	Clc1ccc2c(c1)C(N1CCNCC1)=Nc1ccccc1O2	drug	0.741379	MACCS
Temazepam	CN1c2ccc(Cl)cc2C(c2ccccc2)=NC(O)C1=O	drug	0.741007	Pattern
Chlorpromazine	CN(C)CCCN1c2ccccc2Sc2ccc(Cl)cc21	drug	0.74	Pattern
Ethopropazine	CCN(CC)C(C)CN1c2ccccc2Sc2ccccc21	drug	0.739454	Pattern
Alprazolam	Cc1nnc2n1-c1ccc(Cl)cc1C(c1ccccc1)=NC2	drug	0.738532	Pattern
Desloratadine	Clc1ccc2c(c1)CCc1cccnc1C2=C1CCNCC1	drug	0.736597	Pattern
Halazepam	O=C1CN=C(c2ccccc2)c2cc(Cl)ccc2N1CC(F)(F)F	drug	0.736471	Pattern
Thiethylperazine	CCSc1ccc2c(c1)N(CCCN1CCN(C)CC1)c1ccccc1S2	drug	0.736342	Pattern
Olanzapine	Cc1cc2c(s1)Nc1ccccc1N=C2N1CCN(C)CC1	drug	0.735962	RDKit
Quinacrine	CCN(CC)CCCC(C)Nc1c2ccc(Cl)cc2nc2ccc(OC)cc21	drug	0.733645	Pattern
Oxcarbazepine	NC(=O)N1c2ccccc2CC(=O)c2ccccc21	drug	0.732997	Pattern
Diazepam	CN1c2ccc(Cl)cc2C(c2ccccc2)=NCC1=O	drug	0.7325	Pattern
Propiomazine	CCC(=O)c1ccc2c(c1)N(CC(C)N(C)C)c1ccccc1S2	drug	0.732394	Pattern
Clorazepate	O=C(O)C1N=C(c2ccccc2)c2cc(Cl)ccc2NC1=O	drug	0.73236	Pattern
Mianserin	CN1CCN2c3ccccc3Cc3ccccc3C2C1	drug	0.731481	Pattern
Aceprometazine	CC(=O)c1ccc2c(c1)N(CC(C)N(C)C)c1ccccc1S2	drug	0.731132	Pattern
Lucanthone	CCN(CC)CCNc1ccc(C)c2sc3ccccc3c(=O)c12	drug	0.730679	Pattern
Desipramine	CNCCCN1c2ccccc2CCc2ccccc21	drug	0.730667	Pattern
Propericiazine	N#Cc1ccc2c(c1)N(CCCN1CCC(O)CC1)c1ccccc1S2	drug	0.730233	Pattern
Cinolazepam	N#CCCN1c2ccc(Cl)cc2C(c2ccccc2F)=NC(O)C1=O	drug	0.729545	Pattern
Clonazepam	O=C1CN=C(c2ccccc2Cl)c2cc([N+](=O)[O-])ccc2N1	drug	0.728814	Pattern
Azatadine	CN1CCC(=C2c3ccccc3CCc3cccnc32)CC1	drug	0.728337	Pattern
Zuclopenthixol	OCCN1CCN(CC/C=C2/c3ccccc3Sc3ccc(Cl)cc32)CC1	drug	0.728111	Pattern
Adinazolam	CN(C)Cc1nnc2n1-c1ccc(Cl)cc1C(c1ccccc1)=NC2	drug	0.727679	Pattern
Trimeprazine	CC(CN(C)C)CN1c2ccccc2Sc2ccccc21	drug	0.7275	Pattern
Methdilazine	CN1CCC(CN2c3ccccc3Sc3ccccc32)C1	drug	0.726161	Pattern
Butenafine	CN(Cc1ccc(C(C)(C)C)cc1)Cc1cccc2ccccc21	drug	0.724675	Pattern
Dapiprazole	Cc1ccccc1N1CCN(CCc2nnc3n2CCCC3)CC1	drug	0.724566	Pattern
Estazolam	Clc1ccc2c(c1)C(c1ccccc1)=NCc1nncn1-2	drug	0.724299	Pattern
Lorazepam	O=C1Nc2ccc(Cl)cc2C(c2ccccc2Cl)=NC1O	drug	0.723971	Pattern
Pirenzepine	CN1CCN(CC(=O)N2c3ccccc3C(=O)Nc3cccnc32)CC1	drug	0.723214	Pattern
Fenoldopam	Oc1ccc(C2CNCCc3c(Cl)c(O)c(O)cc32)cc1	drug	0.722772	Pattern
Promethazine	CC(CN1c2ccccc2Sc2ccccc21)N(C)C	drug	0.722084	Pattern
Epinastine	NC1=NCC2c3ccccc3Cc3ccccc3N12	drug	0.721386	Layered
Pirenzepine	CN1CCN(CC(=O)N2c3ccccc3C(=O)Nc3cccnc32)CC1	drug	0.720056	Layered
Clomipramine	CN(C)CCCN1c2ccccc2CCc2ccc(Cl)cc21	drug	0.711538	MACCS
Mianserin	CN1CCN2c3ccccc3Cc3ccccc3C2C1	drug	0.702479	Layered
Adinazolam	CN(C)Cc1nnc2n1-c1ccc(Cl)cc1C(c1ccccc1)=NC2	drug	0.701754	MACCS
Diazepam	CN1c2ccc(Cl)cc2C(c2ccccc2)=NCC1=O	drug	0.697917	Layered
Temazepam	CN1c2ccc(Cl)cc2C(c2ccccc2)=NC(O)C1=O	drug	0.693431	Layered
Prazepam	O=C1CN=C(c2ccccc2)c2cc(Cl)ccc2N1CC1CC1	drug	0.69341	Layered
Chloropyramine	CN(C)CCN(Cc1ccc(Cl)cc1)c1ccccn1	drug	0.692308	MACCS
Nevirapine	Cc1ccnc2c1NC(=O)c1cccnc1N2C1CC1	drug	0.690278	Layered
Fludiazepam	CN1c2ccc(Cl)cc2C(c2ccccc2F)=NCC1=O	drug	0.689655	Layered
Halazepam	O=C1CN=C(c2ccccc2)c2cc(Cl)ccc2N1CC(F)(F)F	drug	0.684432	Layered
Flurazepam	CCN(CC)CCN1c2ccc(Cl)cc2C(c2ccccc2F)=NCC1=O	drug	0.682893	Layered
Lorazepam	O=C1Nc2ccc(Cl)cc2C(c2ccccc2Cl)=NC1O	drug	0.680945	Layered
Olanzapine	Cc1cc2c(s1)Nc1ccccc1N=C2N1CCN(C)CC1	drug	0.678899	AtomPair
Cinolazepam	N#CCCN1c2ccc(Cl)cc2C(c2ccccc2F)=NC(O)C1=O	drug	0.678571	Layered
Trifluoperazine	CN1CCN(CCCN2c3ccccc3Sc3ccc(C(F)(F)F)cc32)CC1	drug	0.678571	MACCS
Clobazam	CN1c2ccc(Cl)cc2N(c2ccccc2)C(=O)CC1=O	drug	0.677083	Layered
Loxapine	CN1CCN(C2=Nc3ccccc3Oc3ccc(Cl)cc32)CC1	drug	0.67364	Avalon
Azatadine	CN1CCC(=C2c3ccccc3CCc3cccnc32)CC1	drug	0.673077	MACCS
Quazepam	Fc1ccccc1C1=NCC(=S)N(CC(F)(F)F)c2ccc(Cl)cc21	drug	0.671177	Layered
Loratadine	CCOC(=O)N1CCC(=C2c3ccc(Cl)cc3CCc3cccnc32)CC1	drug	0.666667	Layered
Vinblastine	CC[C@]12C=CCN3CC[C@@]4(c5cc([C@@]6(C(=O)OC)C[C@@H]7CN(C[C@](O)(CC)C7)CCc7c8ccccc8[nH]c76)c(OC)cc5N(C)[C@H]4[C@@](O)(C(=O)OC)[C@@H]1OC(C)=O)[C@@H]32	drug	0.665362	RDKit
Vincristine	CC[C@]12C=CCN3CC[C@@]4(c5cc([C@@]6(C(=O)OC)C[C@@H]7CN(C[C@](O)(CC)C7)CCc7c8ccccc8[nH]c76)c(OC)cc5N(C=O)[C@H]4[C@@](O)(C(=O)OC)[C@@H]1OC(C)=O)[C@@H]32	drug	0.665362	RDKit
Vindesine	CC[C@]12C=CCN3CC[C@@]4(c5cc([C@@]6(C(=O)OC)C[C@@H]7CN(C[C@](O)(CC)C7)CCc7c8ccccc8[nH]c76)c(OC)cc5N(C)[C@H]4[C@@](O)(C(N)=O)[C@@H]1O)[C@@H]32	drug	0.665362	RDKit
Vinorelbine	CCC1=C[C@@H]2CN(C1)Cc1c3ccccc3[nH]c1[C@@](C(=O)OC)(c1cc3c(cc1OC)N(C)[C@@H]1[C@]34CCN3CC=C[C@](CC)([C@H]34)[C@@H](OC(C)=O)[C@@]1(O)C(=O)OC)C2	drug	0.665362	RDKit
adenosylcobalamin	[H][C@]12[C@H](CC(N)=O)[C@@]3(C)CCC(=O)NC[C@@H](C)OP([O-])(=O)O[C@@H]4[C@@H](CO)O[C@@H]([C@@H]4O)n4c[n+](c5cc(C)c(C)cc45)[Co-3]456(C[C@H]7O[C@H]([C@H](O)[C@@H]7O)n7cnc8c(N)ncnc78)N1C3=C(C)C1=[N+]4C(=CC3=[N+]5C(=C(C)C4=[N+]6[C@]2(C)[C@@](C)(CC(N)=O)[C@@H]4CCC(N)=O)[C@@](C)(CC(N)=O)[C@@H]3CCC(N)=O)C(C)(C)[C@@H]1CCC(N)=O	recon2	0.665039	RDKit
Aquacob(III)alamin	[H][O+]([H])[Co-3]1234N5C6=C(C)C7=[N+]1C(=CC1=[N+]2C(=C(C)C2=[N+]3[C@@](C)([C@@]5([H])[C@H](CC(N)=O)[C@@]6(C)CCC(=O)NC[C@@H](C)OP([O-])(=O)O[C@@H]3[C@@H](CO)O[C@@H]([C@@H]3O)n3c[n+]4c4cc(C)c(C)cc34)[C@@](C)(CC(N)=O)[C@@H]2CCC(N)=O)[C@@](C)(CC(N)=O)[C@@H]1CCC(N)=O)C(C)(C)[C@@H]7CCC(N)=O	recon2	0.665039	RDKit
Cob(I)alamin	[H][C@]12[C@H](CC(N)=O)[C@@]3(C)CCC(=O)NC[C@@H](C)OP(O)(=O)O[C@@H]4[C@@H](CO)O[C@@H]([C@@H]4O)n4c[n+](c5cc(C)c(C)cc45)[Co-4]456N1C3=C(C)C1=[N+]4C(=CC3=[N+]5C(=C(C)C4=[N+]6[C@]2(C)[C@@](C)(CC(N)=O)[C@@H]4CCC(N)=O)[C@@](C)(CC(N)=O)[C@@H]3CCC(N)=O)C(C)(C)[C@@H]1CCC(N)=O	recon2	0.665039	RDKit
Cob(II)alamin	[H][C@]12[C@H](CC(N)=O)[C@@]3(C)CCC(=O)NC[C@@H](C)OP([O-])(=O)O[C@H]4[C@@H](O)[C@H](O[C@@H]4CO)n4c[n+](c5cc(C)c(C)cc45)[Co-3]456N1C3=C(C)C1=[N+]4C(=CC3=[N+]5C(=C(C)C4=[N+]6[C@]2(C)[C@@](C)(CC(N)=O)[C@@H]4CCC(N)=O)[C@@](C)(CC(N)=O)[C@@H]3CCC(N)=O)C(C)(C)[C@@H]1CCC(N)=O	recon2	0.665039	RDKit
Methylcobalamin	[H][C@]12[C@H](CC(N)=O)[C@@]3(C)CCC(=O)NC[C@@H](C)OP([O-])(=O)O[C@H]4[C@@H](O)[C@H](O[C@@H]4CO)n4c[n+](c5cc(C)c(C)cc45)[Co-3]456(C)N1C3=C(C)C1=[N+]4C(=CC3=[N+]5C(=C(C)C4=[N+]6[C@]2(C)[C@@](C)(CC(N)=O)[C@@H]4CCC(N)=O)[C@@](C)(CC(N)=O)[C@@H]3CCC(N)=O)C(C)(C)[C@@H]1CCC(N)=O	recon2	0.665039	RDKit
Flunitrazepam	CN1c2ccc([N+](=O)[O-])cc2C(c2ccccc2F)=NCC1=O	drug	0.663421	Layered
Bleomycin	Cc1c(N)nc([C@H](CC(N)=O)NC[C@H](N)C(N)=O)nc1C(=O)N[C@H](C(=O)N[C@H](C)[C@@H](O)[C@H](C)C(=O)N[C@H](C(=O)NCCc1nc(-c2nc(C(=O)NCCC[S+](C)C)cs2)cs1)[C@@H](C)O)[C@@H](OC1OC(CO)C(O)C(O)C1OC1OC(CO)C(O)C(OC(N)=O)C1O)c1cnc[nH]1	drug	0.663054	RDKit
Clorazepate	O=C(O)C1N=C(c2ccccc2)c2cc(Cl)ccc2NC1=O	drug	0.662808	Layered
Protoheme	CC1=C(CCC(O)=O)C2=[N+]3C1=Cc1c(C)c(C=C)c4C=C5C(C)=C(C=C)C6=[N+]5[Fe--]3(n14)n1c(=C6)c(C)c(CCC(O)=O)c1=C2	recon2	0.662757	RDKit
Trabectedin	COc1cc2c(cc1O)CCN[C@]21CS[C@@H]2c3c(OC(C)=O)c(C)c4c(c3[C@H](COC1=O)N1[C@@H]2[C@H]2c3c(cc(C)c(OC)c3O)C[C@@H]([C@@H]1O)N2C)OCO4	drug	0.661779	RDKit
Hydroxocobalamin	[H]O[Co+]N1\C2=C(C)/C3=N/C(=C\C4=N\C(=C(C)/C5=N[C@@](C)([C@@]1([H])[C@H](CC(=O)N)[C@@]2(C)CCC(=O)NC[C@@H](C)OP(=O)([O-])O[C@H]1[C@@H](O)[C@H](O[C@@H]1CO)N1C=NC2=CC(C)=C(C)C=C12)[C@@](C)(CC(N)=O)[C@@H]5CCC(=O)N)\[C@@](C)(CC(=O)N)[C@@H]4CCC(=O)N)/C(C)(C)[C@@H]3CCC(=O)N	drug	0.660767	RDKit
Chlorpromazine	CN(C)CCCN1c2ccccc2Sc2ccc(Cl)cc21	drug	0.660714	MACCS
Rifabutin	CO[C@H]1C=CO[C@@]2(C)Oc3c(c4c(c(O)c3C)C(=O)C(=C3NC5(CCN(CC(C)C)CC5)N=C34)NC(=O)C(C)=CC=C[C@H](C)[C@H](O)[C@@H](C)[C@@H](O)[C@@H](C)[C@H](OC(C)=O)[C@@H]1C)C2=O	drug	0.660451	RDKit
Telavancin	Cl.CCCCCCCCCCNCCN[C@@]1(C)C[C@H](O[C@@H]2[C@@H](O)[C@H](O)[C@@H](CO)O[C@H]2Oc2c3cc4cc2Oc2ccc(cc2Cl)[C@@H](O)[C@@H]2NC(=O)[C@H](NC(=O)[C@@H]4NC(=O)[C@H](CC(N)=O)NC(=O)[C@H](NC(=O)[C@@H](CC(C)C)NC)[C@H](O)c4ccc(c(Cl)c4)O3)c3ccc(O)c(c3)-c3c(O)c(CNCP(=O)(O)O)c(O)cc3[C@@H](C(=O)O)NC2=O)O[C@@H](C)[C@H]1O	drug	0.660451	RDKit
Bromocriptine	CC(C)C[C@H]1C(=O)N2CCC[C@H]2[C@]2(O)O[C@](NC(=O)[C@@H]3C=C4c5cccc6[nH]c(Br)c(c65)C[C@H]4N(C)C3)(C(C)C)C(=O)N12	drug	0.660433	RDKit
Dactinomycin	Cc1ccc(C(=O)N[C@@H]2C(=O)N[C@H](C(C)C)C(=O)N3CCC[C@H]3C(=O)N(C)CC(=O)N(C)[C@@H](C(C)C)C(=O)O[C@@H]2C)c2nc3c(C(=O)N[C@@H]4C(=O)N[C@H](C(C)C)C(=O)N5CCC[C@H]5C(=O)N(C)CC(=O)N(C)[C@@H](C(C)C)C(=O)O[C@@H]4C)c(N)c(=O)c(C)c-3oc12	drug	0.660433	RDKit
FADH2(2-)	Cc1cc2Nc3c([nH]c(=O)[nH]c3=O)N(C[C@H](O)[C@H](O)[C@H](O)COP([O-])(=O)OP([O-])(=O)OC[C@H]3O[C@H]([C@H](O)[C@@H]3O)n3cnc4c(N)ncnc34)c2cc1C	recon2	0.659406	RDKit
Tigecycline	CN(C)c1cc(NC(=O)CNC(C)(C)C)c(O)c2c1C[C@H]1C[C@H]3[C@H](N(C)C)C(O)=C(C(N)=O)C(=O)[C@@]3(O)C(O)=C1C2=O	drug	0.658777	RDKit
Voacamine	C/C=C1/CN(C)[C@@H]2Cc3c4ccccc4[nH]c3[C@@H](c3cc4[nH]c5c(c4cc3OC)CCN3C[C@H]4C[C@H](CC)[C@H]3[C@@]5(C(=O)OC)C4)C[C@@H]1C2C(=O)OC	drug	0.658489	RDKit
Vancomycin	CN[C@H](CC(C)C)C(=O)N[C@H]1C(=O)N[C@@H](CC(N)=O)C(=O)N[C@H]2C(=O)N[C@@H]3c4ccc(O)c(c4)-c4c(O)cc(O)cc4[C@@H](C(=O)O)NC(=O)[C@@H](NC3=O)[C@H](O)c3ccc(c(Cl)c3)Oc3cc2cc(c3O[C@@H]2O[C@H](CO)[C@@H](O)[C@H](O)[C@H]2O[C@H]2C[C@](C)(N)[C@H](O)[C@H](C)O2)Oc2ccc(cc2Cl)[C@H]1O	drug	0.657791	RDKit
Ergotamine	CN1C[C@H](C(=O)N[C@]2(C)O[C@@]3(O)[C@@H]4CCCN4C(=O)[C@H](Cc4ccccc4)N3C2=O)C=C2c3cccc4[nH]cc(c43)C[C@H]21	drug	0.657426	RDKit
Clomocycline	CN(C)[C@@H]1C(O)=C(C(=O)NCO)C(=O)[C@@]2(O)C(O)=C3C(=O)c4c(O)ccc(Cl)c4[C@@](C)(O)[C@H]3C[C@@H]12	drug	0.657171	RDKit
Oxytetracycline	CN(C)[C@@H]1C(O)=C(C(N)=O)C(=O)[C@@]2(O)C(O)=C3C(=O)c4c(O)cccc4[C@@](C)(O)[C@H]3[C@H](O)[C@@H]12	drug	0.657143	RDKit
Clonazepam	O=C1CN=C(c2ccccc2Cl)c2cc([N+](=O)[O-])ccc2N1	drug	0.656652	Layered
Olanzapine	Cc1cc2c(s1)Nc1ccccc1N=C2N1CCN(C)CC1	drug	0.655172	Torsion
Alcaftadine	CN1CCC(=C2c3ncc(C=O)n3CCc3ccccc32)CC1	drug	0.655172	MACCS
Doxycycline	C[C@H]1c2cccc(O)c2C(=O)C2=C(O)[C@]3(O)C(=O)C(C(N)=O)=C(O)[C@@H](N(C)C)[C@@H]3[C@@H](O)[C@@H]21	drug	0.655104	RDKit
Alcaftadine	CN1CCC(=C2c3ncc(C=O)n3CCc3ccccc32)CC1	drug	0.654372	Layered
Oxazepam	O=C1Nc2ccc(Cl)cc2C(c2ccccc2)=NC1O	drug	0.654192	Layered
Tasosartan	Cc1nc(C)c2c(n1)N(Cc1ccc(-c3ccccc3-c3nn[nH]n3)cc1)C(=O)CC2	drug	0.654167	Layered
Methacycline	C=C1c2cccc(O)c2C(=O)C2=C(O)[C@]3(O)C(=O)C(C(N)=O)C(=O)[C@@H](N(C)C)[C@@H]3[C@@H](O)[C@H]12	drug	0.653465	RDKit
Rifaximin	CO[C@H]1C=CO[C@@]2(C)Oc3c(c4c5nc6cc(C)ccn6c5c(c(O)c4c(O)c3C)NC(=O)C(C)=CC=C[C@H](C)[C@H](O)[C@@H](C)[C@@H](O)[C@@H](C)[C@H](OC(C)=O)[C@@H]1C)C2=O	drug	0.652819	RDKit
Lymecycline	CN(C)[C@@H]1C(O)=C(C(=O)NCNCCCC[C@H](N)C(=O)O)C(=O)[C@@]2(O)C(O)=C3C(=O)c4c(O)cccc4[C@@](C)(O)[C@H]3C[C@@H]12	drug	0.652559	RDKit
Rolitetracycline	CN(C)[C@@H]1C(O)=C(C(=O)NCN2CCCC2)C(=O)[C@@]2(O)C(O)=C3C(=O)c4c(O)cccc4[C@@](C)(O)[C@H]3C[C@@H]12	drug	0.652559	RDKit
Dihydroergotamine	CN1C[C@H](C(=O)N[C@]2(C)O[C@@]3(O)[C@@H]4CCCN4C(=O)[C@H](Cc4ccccc4)N3C2=O)C[C@@H]2c3cccc4[nH]cc(c43)C[C@H]21	drug	0.652475	RDKit
Dihydroergotoxine	CN1C[C@H](C(=O)N[C@]2(C)O[C@@]3(O)[C@@H]4CCCN4C(=O)[C@H](Cc4ccccc4)N3C2=O)CC2c3cccc4[nH]cc(c43)C[C@H]21.CS(=O)(=O)O	drug	0.652475	RDKit
Chlordiazepoxide	CNC1=Nc2ccc(Cl)cc2C(c2ccccc2)=[N+]([O-])C1	drug	0.652422	Layered
Tetracycline	CN(C)[C@@H]1C(O)=C(C(N)=O)C(=O)[C@@]2(O)C(O)=C3C(=O)c4c(O)cccc4[C@@](C)(O)[C@H]3C[C@@H]12	drug	0.65153	RDKit
Flavin adenine dinucleotide oxidized	Cc1cc2N=C3C(=O)NC(=O)N=C3N(C[C@H](O)[C@H](O)[C@H](O)COP(=O)(O)OP(=O)(O)OC[C@H]4O[C@H]([C@H](O)[C@@H]4O)n5cnc6c(N)ncnc56)c2cc1C	recon2	0.65153	RDKit
Ceftaroline fosamil	CCO/N=C(/C(=O)N[C@@H]1C(=O)N2C(C(=O)[O-])=C(Sc3nc(-c4cc[n+](C)cc4)cs3)CS[C@H]12)c1nsc(NP(=O)(O)O)n1	drug	0.651186	RDKit
Loxapine	CN1CCN(C2=Nc3ccccc3Oc3ccc(Cl)cc32)CC1	drug	0.651163	FeatMorgan
Desloratadine	Clc1ccc2c(c1)CCc1cccnc1C2=C1CCNCC1	drug	0.65109	Layered
Tolvaptan	Cc1ccccc1C(=O)Nc1ccc(C(=O)N2CCC[C@@H](O)c3cc(Cl)ccc32)c(C)c1	drug	0.651026	Layered
Minocycline	CN(C)c1ccc(O)c2c1C[C@H]1C[C@H]3[C@H](N(C)C)C(O)=C(C(N)=O)C(=O)[C@@]3(O)C(O)=C1C2=O	drug	0.650841	RDKit
Flurazepam	CCN(CC)CCN1c2ccc(Cl)cc2C(c2ccccc2F)=NCC1=O	drug	0.650794	MACCS
Irinotecan	CCc1c2c(nc3ccc(OC(=O)N4CCC(N5CCCCC5)CC4)cc31)-c1cc3c(c(=O)n1C2)COC(=O)[C@]3(O)CC	drug	0.650049	RDKit
Demeclocycline	CN(C)[C@@H]1C(O)=C(C(N)=O)C(=O)[C@@]2(O)C(O)=C3C(=O)c4c(O)ccc(Cl)c4[C@@H](O)[C@H]3C[C@@H]12	drug	0.649951	RDKit
Ceftriaxone	CO/N=C(\C(=O)N[C@@H]1C(=O)N2C(C(=O)O)=C(CSc3nc(=O)c(=O)[nH]n3C)CS[C@H]12)c1csc(N)n1	drug	0.649299	RDKit
Ergoloid mesylate	CC(C)[C@@]1(NC(=O)[C@@H]2C[C@@H]3c4cccc5[nH]cc(c54)C[C@H]3N(C)C2)O[C@@]2(O)[C@@H]3CCCN3C(=O)[C@H](C)N2C1=O.CS(=O)(=O)O	drug	0.649209	RDKit
Heroin	CC(=O)Oc1ccc2c3c1O[C@H]1[C@@H](OC(C)=O)C=C[C@H]4[C@@H](C2)N(C)CC[C@]314	drug	0.649158	RDKit
Chloroquine	CCN(CC)CCCC(C)Nc1ccnc2cc(Cl)ccc21	drug	0.649123	MACCS
Dapiprazole	Cc1ccccc1N1CCN(CCc2nnc3n2CCCC3)CC1	drug	0.649123	MACCS
Latamoxef	CO[C@@]1(NC(=O)C(C(=O)O)c2ccc(O)cc2)C(=O)N2C(C(=O)O)=C(CSc3nnnn3C)CO[C@@H]21	drug	0.64881	RDKit
Imatinib	Cc1ccc(NC(=O)c2ccc(CN3CCN(C)CC3)cc2)cc1Nc1nccc(-c2cccnc2)n1	drug	0.648523	Layered
Ketazolam	CC1=CC(=O)N2CC(=O)N(C)c3ccc(Cl)cc3C2(c2ccccc2)O1	drug	0.64851	RDKit
Midazolam	Cc1ncc2n1-c1ccc(Cl)cc1C(c1ccccc1F)=NC2	drug	0.648148	MACCS
Verteporfin	C=Cc1c(C)c2cc3nc(cc4[nH]c(cc5nc(cc1[nH]2)c(C)c5CCC(=O)O)c(CCC(=O)OC)c4C)[C@@]1(C)C3=CC=C(C(=O)OC)[C@H]1C(=O)OC	drug	0.647761	RDKit
Ketazolam	CC1=CC(=O)N2CC(=O)N(C)c3ccc(Cl)cc3C2(c2ccccc2)O1	drug	0.647572	Layered
Micafungin	CCCCCOc1ccc(-c2cc(-c3ccc(C(=O)N[C@H]4C[C@@H](O)[C@@H](O)NC(=O)[C@@H]5[C@@H](O)[C@@H](C)CN5C(=O)[C@H]([C@H](O)CC(N)=O)NC(=O)[C@H]([C@H](O)[C@@H](O)c5ccc(O)c(OS(=O)(=O)O)c5)NC(=O)[C@@H]5C[C@@H](O)CN5C(=O)[C@H]([C@@H](C)O)NC4=O)cc3)no2)cc1	drug	0.647177	RDKit
Valrubicin	CCCCC(=O)OCC(=O)[C@]1(O)Cc2c(O)c3c(c(O)c2[C@@H](OC2CC(NC(=O)C(F)(F)F)C(O)C(C)O2)C1)C(=O)c1c(OC)cccc1C3=O	drug	0.646535	RDKit
Vandetanib	COc1cc2c(cc1OCC1CCN(C)CC1)ncnc2Nc1ccc(Br)cc1F	drug	0.646154	MACCS
Cyclizine	CN1CCN(C(c2ccccc2)c2ccccc2)CC1	drug	0.645833	MACCS
Metolazone	Cc1ccccc1N1C(=O)c2cc(S(N)(=O)=O)c(Cl)cc2NC1C	drug	0.645669	Layered
3alpha,7alpha,12alpha-Trihydroxy-5beta-cholest-24-enoyl-CoA	[H][C@@](C)(CCC=C(C)C(=O)SCCNC(=O)CCNC(=O)[C@H](O)C(C)(C)COP(O)(=O)OP(O)(=O)OC[C@H]1O[C@H]([C@H](O)[C@@H]1OP(O)(O)=O)n1cnc2c(N)ncnc12)[C@@]1([H])CC[C@@]2([H])[C@]3([H])[C@H](O)C[C@]4([H])C[C@H](O)CC[C@]4(C)[C@@]3([H])C[C@H](O)[C@]12C	recon2	0.645519	RDKit
Buprenorphine	CO[C@]12CC[C@@]3(C[C@@H]1[C@](C)(O)C(C)(C)C)[C@H]1Cc4ccc(O)c5c4[C@@]3(CCN1CC1CC1)[C@H]2O5	drug	0.645226	RDKit
Pirenzepine	CN1CCN(CC(=O)N2c3ccccc3C(=O)Nc3cccnc32)CC1	drug	0.645161	MACCS
Ajmaline	CC[C@@H]1[C@@H](O)N2[C@H]3C[C@@]45c6ccccc6N(C)[C@H]4[C@@H]2C[C@@H]1C3[C@H]5O	drug	0.64503	RDKit
Amoxapine	Clc1ccc2c(c1)C(N1CCNCC1)=Nc1ccccc1O2	drug	0.643725	Avalon
Thiethylperazine	CCSc1ccc2c(c1)N(CCCN1CCN(C)CC1)c1ccccc1S2	drug	0.642857	MACCS
Desipramine	CNCCCN1c2ccccc2CCc2ccccc21	drug	0.641509	MACCS
Bromazepam	O=C1CN=C(c2ccccn2)c2cc(Br)ccc2N1	drug	0.641481	Layered
Azelastine	CN1CCCC(n2nc(Cc3ccc(Cl)cc3)c3ccccc3c2=O)CC1	drug	0.640625	MACCS
Azatadine	CN1CCC(=C2c3ccccc3CCc3cccnc32)CC1	drug	0.640254	Layered
Alogliptin	Cn1c(=O)cc(N2CCC[C@@H](N)C2)n(Cc2ccccc2C#N)c1=O	drug	0.640227	Layered
Meclizine	Cc1cccc(CN2CCN(C(c3ccccc3)c3ccc(Cl)cc3)CC2)c1	drug	0.64	MACCS
Clotiazepam	CCc1cc2c(s1)N(C)C(=O)CN=C2c1ccccc1Cl	drug	0.639697	Layered
Dabigatran etexilate	CCCCCCOC(=O)N=C(N)c1ccc(NCc2nc3cc(C(=O)N(CCC(=O)OCC)c4ccccn4)ccc3n2C)cc1	drug	0.638554	Layered
Midazolam	Cc1ncc2n1-c1ccc(Cl)cc1C(c1ccccc1F)=NC2	drug	0.636729	Layered
Alprazolam	Cc1nnc2n1-c1ccc(Cl)cc1C(c1ccccc1)=NC2	drug	0.636364	MACCS
Ponatinib	Cc1ccc(C(=O)Nc2ccc(CN3CCN(C)CC3)c(C(F)(F)F)c2)cc1C#Cc1cnc2cccnn12	drug	0.636364	MACCS
Clofazimine	CC(C)N=c1cc2n(-c3ccc(Cl)cc3)c3ccccc3nc-2cc1Nc1ccc(Cl)cc1	drug	0.634615	MACCS
Imipramine	CN(C)CCCN1c2ccccc2CCc2ccccc21	drug	0.634615	MACCS
Mazindol	OC1(c2ccc(Cl)cc2)c2ccccc2C2=NCCN21	drug	0.633121	Layered
Sunitinib	CCN(CC)CCNC(=O)c1c(C)[nH]c(/C=C2\C(=O)Nc3ccc(F)cc32)c1C	drug	0.630229	Layered
Dasatinib	Cc1cccc(Cl)c1NC(=O)c1cnc(Nc2cc(N3CCN(CCO)CC3)nc(C)n2)s1	drug	0.630137	Layered
Nitrazepam	O=C1CN=C(c2ccccc2)c2cc([N+](=O)[O-])ccc2N1	drug	0.629738	Layered
Anagrelide	O=C1CN2Cc3c(ccc(Cl)c3Cl)N=C2N1	drug	0.62963	Layered
Estazolam	Clc1ccc2c(c1)C(c1ccccc1)=NCc1nncn1-2	drug	0.62963	MACCS
Chlordiazepoxide	CNC1=Nc2ccc(Cl)cc2C(c2ccccc2)=[N+]([O-])C1	drug	0.629032	MACCS
Clomipramine	CN(C)CCCN1c2ccccc2CCc2ccc(Cl)cc21	drug	0.628882	Layered
Eszopiclone	CN1CCN(C(=O)O[C@H]2c3nccnc3C(=O)N2c2ccc(Cl)cn2)CC1	drug	0.628571	MACCS
Zopiclone	CN1CCN(C(=O)OC2c3nccnc3C(=O)N2c2ccc(Cl)cn2)CC1	drug	0.628571	MACCS
Tofisopam	CCC1c2cc(OC)c(OC)cc2C(c2ccc(OC)c(OC)c2)=NN=C1C	drug	0.627451	Layered
Cyproheptadine	CN1CCC(=C2c3ccccc3C=Cc3ccccc32)CC1	drug	0.627451	MACCS
Asenapine	CN1CC2c3ccccc3Oc3ccc(Cl)cc3C2C1.O=C(O)/C=C\C(=O)O	drug	0.626996	Layered
Bosutinib	COc1cc(Nc2c(C#N)cnc3cc(OCCCN4CCN(C)CC4)c(OC)cc32)c(Cl)cc1Cl	drug	0.626866	MACCS
Benazepril	CCOC(=O)[C@H](CCc1ccccc1)N[C@H]1CCc2ccccc2N(CC(=O)O)C1=O	drug	0.626628	Layered
Oxcarbazepine	NC(=O)N1c2ccccc2CC(=O)c2ccccc21	drug	0.62592	Layered
Methdilazine	CN1CCC(CN2c3ccccc3Sc3ccccc32)C1	drug	0.625	MACCS
Triazolam	Cc1nnc2n1-c1ccc(Cl)cc1C(c1ccccc1Cl)=NC2	drug	0.625	MACCS
Imatinib	Cc1ccc(NC(=O)c2ccc(CN3CCN(C)CC3)cc2)cc1Nc1nccc(-c2cccnc2)n1	drug	0.622951	MACCS
Antrafenine	O=C(OCCN1CCN(c2cccc(C(F)(F)F)c2)CC1)c1ccccc1Nc1ccnc2cc(C(F)(F)F)ccc21	drug	0.621037	Layered
Almitrine	C=CCNc1nc(NCC=C)nc(N2CCN(C(c3ccc(F)cc3)c3ccc(F)cc3)CC2)n1	drug	0.62069	MACCS
Diazepam	CN1c2ccc(Cl)cc2C(c2ccccc2)=NCC1=O	drug	0.62069	MACCS
Astemizole	COc1ccc(CCN2CCC(Nc3nc4ccccc4n3Cc3ccc(F)cc3)CC2)cc1	drug	0.615385	MACCS
Tripelennamine	CN(C)CCN(Cc1ccccc1)c1ccccn1	drug	0.615385	MACCS
Thioridazine	CSc1ccc2c(c1)N(CCC1CCCCN1C)c1ccccc1S2	drug	0.614035	MACCS
Gefitinib	COc1cc2ncnc(Nc3ccc(F)c(Cl)c3)c2cc1OCCCN1CCOCC1	drug	0.61194	MACCS
Fludiazepam	CN1c2ccc(Cl)cc2C(c2ccccc2F)=NCC1=O	drug	0.610169	MACCS
Quazepam	Fc1ccccc1C1=NCC(=S)N(CC(F)(F)F)c2ccc(Cl)cc21	drug	0.603448	MACCS
Pefloxacin	CCn1cc(C(=O)O)c(=O)c2cc(F)c(N3CCN(C)CC3)cc21	drug	0.602941	MACCS
Loxapine	CN1CCN(C2=Nc3ccccc3Oc3ccc(Cl)cc32)CC1	drug	0.6	Torsion
Prazepam	O=C1CN=C(c2ccccc2)c2cc(Cl)ccc2N1CC1CC1	drug	0.6	MACCS
Amoxapine	Clc1ccc2c(c1)C(N1CCNCC1)=Nc1ccccc1O2	drug	0.599078	AtomPair
Trazodone	O=c1n2ccccc2nn1CCCN1CCN(c2cccc(Cl)c2)CC1	drug	0.597015	MACCS
Emedastine	CCOCCn1c2ccccc2nc1N1CCCN(C)CC1	drug	0.59375	MACCS
Quetiapine	OCCOCCN1CCN(C2=Nc3ccccc3Sc3ccccc32)CC1	drug	0.56705	Avalon
Loxapine	CN1CCN(C2=Nc3ccccc3Oc3ccc(Cl)cc32)CC1	drug	0.557692	Morgan
Olanzapine	Cc1cc2c(s1)Nc1ccccc1N=C2N1CCN(C)CC1	drug	0.55102	FeatMorgan
Olanzapine	Cc1cc2c(s1)Nc1ccccc1N=C2N1CCN(C)CC1	drug	0.537037	Morgan
Chlorprothixene	CN(C)CCC=C1c2ccccc2Sc2ccc(Cl)cc21	drug	0.534884	AtomPair
Chlorpromazine	CN(C)CCCN1c2ccccc2Sc2ccc(Cl)cc21	drug	0.526786	AtomPair
Clomipramine	CN(C)CCCN1c2ccccc2CCc2ccc(Cl)cc21	drug	0.52381	AtomPair
Pirenzepine	CN1CCN(CC(=O)N2c3ccccc3C(=O)Nc3cccnc32)CC1	drug	0.522059	AtomPair
Flurazepam	CCN(CC)CCN1c2ccc(Cl)cc2C(c2ccccc2F)=NCC1=O	drug	0.515571	AtomPair
Azatadine	CN1CCC(=C2c3ccccc3CCc3cccnc32)CC1	drug	0.513761	AtomPair
Quetiapine	OCCOCCN1CCN(C2=Nc3ccccc3Sc3ccccc32)CC1	drug	0.513308	AtomPair
Loratadine	CCOC(=O)N1CCC(=C2c3ccc(Cl)cc3CCc3cccnc32)CC1	drug	0.510949	AtomPair
Cyproheptadine	CN1CCC(=C2c3ccccc3C=Cc3ccccc32)CC1	drug	0.509901	AtomPair
Acepromazine	CC(=O)c1ccc2c(c1)N(CCCN(C)C)c1ccccc1S2	drug	0.502041	AtomPair
Thiethylperazine	CCSc1ccc2c(c1)N(CCCN1CCN(C)CC1)c1ccccc1S2	drug	0.498221	AtomPair
Desloratadine	Clc1ccc2c(c1)CCc1cccnc1C2=C1CCNCC1	drug	0.497758	AtomPair
Quazepam	Fc1ccccc1C1=NCC(=S)N(CC(F)(F)F)c2ccc(Cl)cc21	drug	0.496154	AtomPair
Amoxapine	Clc1ccc2c(c1)C(N1CCNCC1)=Nc1ccccc1O2	drug	0.492063	Torsion
Prazepam	O=C1CN=C(c2ccccc2)c2cc(Cl)ccc2N1CC1CC1	drug	0.489879	AtomPair
Quetiapine	OCCOCCN1CCN(C2=Nc3ccccc3Sc3ccccc32)CC1	drug	0.484375	Torsion
Prochlorperazine	CN1CCN(CCCN2c3ccccc3Sc3ccc(Cl)cc32)CC1	drug	0.479245	AtomPair
Alcaftadine	CN1CCC(=C2c3ncc(C=O)n3CCc3ccccc32)CC1	drug	0.477551	AtomPair
Triprolidine	Cc1ccc(/C(=C\CN2CCCC2)c2ccccn2)cc1	drug	0.477477	AtomPair
Methdilazine	CN1CCC(CN2c3ccccc3Sc3ccccc32)C1	drug	0.475983	AtomPair
Ketotifen	CN1CCC(=C2c3ccsc3C(=O)Cc3ccccc32)CC1	drug	0.475771	AtomPair
Metixene	CN1CCCC(CC2c3ccccc3Sc3ccccc32)C1	drug	0.474576	AtomPair
Olanzapine	Cc1cc2c(s1)Nc1ccccc1N=C2N1CCN(C)CC1	drug	0.468514	Avalon
Amoxapine	Clc1ccc2c(c1)C(N1CCNCC1)=Nc1ccccc1O2	drug	0.468085	FeatMorgan
Promazine	CN(C)CCCN1c2ccccc2Sc2ccccc21	drug	0.466063	AtomPair
Azelastine	CN1CCCC(n2nc(Cc3ccc(Cl)cc3)c3ccccc3c2=O)CC1	drug	0.465986	AtomPair
Fludiazepam	CN1c2ccc(Cl)cc2C(c2ccccc2F)=NCC1=O	drug	0.465812	AtomPair
Adinazolam	CN(C)Cc1nnc2n1-c1ccc(Cl)cc1C(c1ccccc1)=NC2	drug	0.464945	AtomPair
Triflupromazine	CN(C)CCCN1c2ccccc2Sc2ccc(C(F)(F)F)cc21	drug	0.46332	AtomPair
Halazepam	O=C1CN=C(c2ccccc2)c2cc(Cl)ccc2N1CC(F)(F)F	drug	0.462745	AtomPair
Chloropyramine	CN(C)CCN(Cc1ccc(Cl)cc1)c1ccccn1	drug	0.462555	AtomPair
Diazepam	CN1c2ccc(Cl)cc2C(c2ccccc2)=NCC1=O	drug	0.460967	Avalon
Cyclobenzaprine	CN(C)CCC=C1c2ccccc2C=Cc2ccccc21	drug	0.460784	AtomPair
Thioridazine	CSc1ccc2c(c1)N(CCC1CCCCN1C)c1ccccc1S2	drug	0.459559	AtomPair
Flurazepam	CCN(CC)CCN1c2ccc(Cl)cc2C(c2ccccc2F)=NCC1=O	drug	0.459075	Avalon
Thiothixene	CN(C)S(=O)(=O)c1ccc2c(c1)/C(=C\CCN1CCN(C)CC1)c1ccccc1S2	drug	0.45768	AtomPair
Amodiaquine	CCN(CC)Cc1cc(Nc2ccnc3cc(Cl)ccc32)ccc1O	drug	0.452297	AtomPair
Emedastine	CCOCCn1c2ccccc2nc1N1CCCN(C)CC1	drug	0.452	AtomPair
Fludiazepam	CN1c2ccc(Cl)cc2C(c2ccccc2F)=NCC1=O	drug	0.451957	Avalon
Olopatadine	CN(C)CC/C=C1/c2ccccc2COc2ccc(CC(=O)O)cc21	drug	0.449438	AtomPair
Ziprasidone	O=C1Cc2cc(CCN3CCN(c4nsc5ccccc54)CC3)c(Cl)cc2N1	drug	0.447712	AtomPair
Amitriptyline	CN(C)CCC=C1c2ccccc2CCc2ccccc21	drug	0.444954	AtomPair
Mesoridazine	CN1CCCCC1CCN1c2ccccc2Sc2ccc(S(C)=O)cc21	drug	0.444828	AtomPair
Cinolazepam	N#CCCN1c2ccc(Cl)cc2C(c2ccccc2F)=NC(O)C1=O	drug	0.443262	AtomPair
Quinacrine	CCN(CC)CCCC(C)Nc1c2ccc(Cl)cc2nc2ccc(OC)cc21	drug	0.442675	AtomPair
Lisuride	CCN(CC)C(=O)N[C@H]1C=C2c3cccc4[nH]cc(c43)C[C@H]2N(C)C1	drug	0.442568	AtomPair
Halazepam	O=C1CN=C(c2ccccc2)c2cc(Cl)ccc2N1CC(F)(F)F	drug	0.442509	Avalon
Meclizine	Cc1cccc(CN2CCN(C(c3ccccc3)c3ccc(Cl)cc3)CC2)c1	drug	0.441281	AtomPair
Chlordiazepoxide	CNC1=Nc2ccc(Cl)cc2C(c2ccccc2)=[N+]([O-])C1	drug	0.44086	Avalon
Mirtazapine	CN1CCN2c3ncccc3Cc3ccccc3C2C1	drug	0.438596	AtomPair
Diazepam	CN1c2ccc(Cl)cc2C(c2ccccc2)=NCC1=O	drug	0.436123	AtomPair
Imipramine	CN(C)CCCN1c2ccccc2CCc2ccccc21	drug	0.436123	AtomPair
Thioproperazine	CN(C)S(=O)(=O)c1ccc2c(c1)N(CCCN1CCN(C)CC1)c1ccccc1S2	drug	0.435435	AtomPair
Doxepin	CN(C)CC/C=C1/c2ccccc2COc2ccccc21	drug	0.434978	AtomPair
Lucanthone	CCN(CC)CCNc1ccc(C)c2sc3ccccc3c(=O)c12	drug	0.434944	AtomPair
Clonazepam	O=C1CN=C(c2ccccc2Cl)c2cc([N+](=O)[O-])ccc2N1	drug	0.432727	Avalon
Clorazepate	O=C(O)C1N=C(c2ccccc2)c2cc(Cl)ccc2NC1=O	drug	0.429577	Avalon
Prazepam	O=C1CN=C(c2ccccc2)c2cc(Cl)ccc2N1CC1CC1	drug	0.425606	Avalon
Quazepam	Fc1ccccc1C1=NCC(=S)N(CC(F)(F)F)c2ccc(Cl)cc21	drug	0.423453	Avalon
Quetiapine	OCCOCCN1CCN(C2=Nc3ccccc3Sc3ccccc32)CC1	drug	0.423077	FeatMorgan
Oxazepam	O=C1Nc2ccc(Cl)cc2C(c2ccccc2)=NC1O	drug	0.421986	Avalon
Amoxapine	Clc1ccc2c(c1)C(N1CCNCC1)=Nc1ccccc1O2	drug	0.421053	Morgan
Lorazepam	O=C1Nc2ccc(Cl)cc2C(c2ccccc2Cl)=NC1O	drug	0.42069	Avalon
Temazepam	CN1c2ccc(Cl)cc2C(c2ccccc2)=NC(O)C1=O	drug	0.417219	Avalon
Delavirdine	CC(C)Nc1cccnc1N1CCN(C(=O)c2cc3cc(NS(C)(=O)=O)ccc3[nH]2)CC1	drug	0.416667	Torsion
Antrafenine	O=C(OCCN1CCN(c2cccc(C(F)(F)F)c2)CC1)c1ccccc1Nc1ccnc2cc(C(F)(F)F)ccc21	drug	0.415584	Torsion
Nitrazepam	O=C1CN=C(c2ccccc2)c2cc([N+](=O)[O-])ccc2N1	drug	0.408922	Avalon
Cinolazepam	N#CCCN1c2ccc(Cl)cc2C(c2ccccc2F)=NC(O)C1=O	drug	0.408805	Avalon
Anagrelide	O=C1CN2Cc3c(ccc(Cl)c3Cl)N=C2N1	drug	0.408408	Avalon
Prochlorperazine	CN1CCN(CCCN2c3ccccc3Sc3ccc(Cl)cc32)CC1	drug	0.402985	Torsion
Flunitrazepam	CN1c2ccc([N+](=O)[O-])cc2C(c2ccccc2F)=NCC1=O	drug	0.402685	Avalon
Ziprasidone	O=C1Cc2cc(CCN3CCN(c4nsc5ccccc54)CC3)c(Cl)cc2N1	drug	0.391892	Torsion
Diclofenac	O=C(O)Cc1ccccc1Nc1c(Cl)cccc1Cl	drug	0.391304	FeatMorgan
Amsacrine	COc1cc(NS(C)(=O)=O)ccc1Nc1c2ccccc2nc2ccccc21	drug	0.391304	Torsion
Mianserin	CN1CCN2c3ccccc3Cc3ccccc3C2C1	drug	0.388489	Avalon
Bromazepam	O=C1CN=C(c2ccccn2)c2cc(Br)ccc2N1	drug	0.3879	Avalon
Emedastine	CCOCCn1c2ccccc2nc1N1CCCN(C)CC1	drug	0.384615	Torsion
Imatinib	Cc1ccc(NC(=O)c2ccc(CN3CCN(C)CC3)cc2)cc1Nc1nccc(-c2cccnc2)n1	drug	0.376623	Torsion
Flurazepam	CCN(CC)CCN1c2ccc(Cl)cc2C(c2ccccc2F)=NCC1=O	drug	0.375	Torsion
Perphenazine	OCCN1CCN(CCCN2c3ccccc3Sc3ccc(Cl)cc32)CC1	drug	0.373134	Torsion
Prochlorperazine	CN1CCN(CCCN2c3ccccc3Sc3ccc(Cl)cc32)CC1	drug	0.372881	Morgan
Asenapine	CN1CC2c3ccccc3Oc3ccc(Cl)cc3C2C1.O=C(O)/C=C\C(=O)O	drug	0.372549	FeatMorgan
Tolvaptan	Cc1ccccc1C(=O)Nc1ccc(C(=O)N2CCC[C@@H](O)c3cc(Cl)ccc32)c(C)c1	drug	0.37037	Torsion
Aripiprazole	O=C1CCc2ccc(OCCCCN3CCN(c4cccc(Cl)c4Cl)CC3)cc2N1	drug	0.369863	Torsion
Ziprasidone	O=C1Cc2cc(CCN3CCN(c4nsc5ccccc54)CC3)c(Cl)cc2N1	drug	0.369231	Avalon
Prazosin	COc1cc2nc(N3CCN(C(=O)c4ccco4)CC3)nc(N)c2cc1OC	drug	0.368421	Torsion
Lumiracoxib	Cc1ccc(Nc2c(F)cccc2Cl)c(CC(=O)O)c1	drug	0.367347	FeatMorgan
Telmisartan	CCCc1nc2c(cc(-c3nc4ccccc4n3C)cc2C)n1Cc1ccc(-c2ccccc2C(=O)O)cc1	drug	0.366848	Avalon
Pirenzepine	CN1CCN(CC(=O)N2c3ccccc3C(=O)Nc3cccnc32)CC1	drug	0.366197	Torsion
Emedastine	CCOCCn1c2ccccc2nc1N1CCCN(C)CC1	drug	0.365922	Avalon
Mirtazapine	CN1CCN2c3ncccc3Cc3ccccc3C2C1	drug	0.365385	Avalon
Pirenzepine	CN1CCN(CC(=O)N2c3ccccc3C(=O)Nc3cccnc32)CC1	drug	0.363354	Avalon
Clomipramine	CN(C)CCCN1c2ccccc2CCc2ccc(Cl)cc21	drug	0.363265	Avalon
Clomipramine	CN(C)CCCN1c2ccccc2CCc2ccc(Cl)cc21	drug	0.36	FeatMorgan
Prochlorperazine	CN1CCN(CCCN2c3ccccc3Sc3ccc(Cl)cc32)CC1	drug	0.36	FeatMorgan
Amodiaquine	CCN(CC)Cc1cc(Nc2ccnc3cc(Cl)ccc32)ccc1O	drug	0.358209	Torsion
Conivaptan	Cc1nc2c([nH]1)CCN(C(=O)c1ccc(NC(=O)c3ccccc3-c3ccccc3)cc1)c1ccccc1-2	drug	0.358025	Torsion
Midazolam	Cc1ncc2n1-c1ccc(Cl)cc1C(c1ccccc1F)=NC2	drug	0.358025	Avalon
Prochlorperazine	CN1CCN(CCCN2c3ccccc3Sc3ccc(Cl)cc32)CC1	drug	0.355212	Avalon
Clomipramine	CN(C)CCCN1c2ccccc2CCc2ccc(Cl)cc21	drug	0.353846	Torsion
Alprazolam	Cc1nnc2n1-c1ccc(Cl)cc1C(c1ccccc1)=NC2	drug	0.353234	Avalon
Triazolam	Cc1nnc2n1-c1ccc(Cl)cc1C(c1ccccc1Cl)=NC2	drug	0.352798	Avalon
Imiquimod	CC(C)Cn1cnc2c1c1ccccc1nc2N	drug	0.352273	Avalon
Thiethylperazine	CCSc1ccc2c(c1)N(CCCN1CCN(C)CC1)c1ccccc1S2	drug	0.352113	Torsion
Adinazolam	CN(C)Cc1nnc2n1-c1ccc(Cl)cc1C(c1ccccc1)=NC2	drug	0.351942	Avalon
Loratadine	CCOC(=O)N1CCC(=C2c3ccc(Cl)cc3CCc3cccnc32)CC1	drug	0.351916	Avalon
Estazolam	Clc1ccc2c(c1)C(c1ccccc1)=NCc1nncn1-2	drug	0.351899	Avalon
Clobazam	CN1c2ccc(Cl)cc2N(c2ccccc2)C(=O)CC1=O	drug	0.351852	Avalon
Quetiapine	OCCOCCN1CCN(C2=Nc3ccccc3Sc3ccccc32)CC1	drug	0.349206	Morgan
Astemizole	COc1ccc(CCN2CCC(Nc3nc4ccccc4n3Cc3ccc(F)cc3)CC2)cc1	drug	0.347945	Avalon
Bromodiphenhydramine	CN(C)CCOC(c1ccccc1)c1ccc(Br)cc1	drug	0.347826	FeatMorgan
Trifluoperazine	CN1CCN(CCCN2c3ccccc3Sc3ccc(C(F)(F)F)cc32)CC1	drug	0.347222	Torsion
Chlorpromazine	CN(C)CCCN1c2ccccc2Sc2ccc(Cl)cc21	drug	0.346939	FeatMorgan
Azatadine	CN1CCC(=C2c3ccccc3CCc3cccnc32)CC1	drug	0.344697	Avalon
Ketazolam	CC1=CC(=O)N2CC(=O)N(C)c3ccc(Cl)cc3C2(c2ccccc2)O1	drug	0.34414	Avalon
Clonazepam	O=C1CN=C(c2ccccc2Cl)c2cc([N+](=O)[O-])ccc2N1	drug	0.343284	Torsion
Lorazepam	O=C1Nc2ccc(Cl)cc2C(c2ccccc2Cl)=NC1O	drug	0.343284	Torsion
Cinolazepam	N#CCCN1c2ccc(Cl)cc2C(c2ccccc2F)=NC(O)C1=O	drug	0.342466	Torsion
Indomethacin	COc1ccc2c(c1)c(CC(=O)O)c(C)n2C(=O)c1ccc(Cl)cc1	drug	0.341333	Avalon
Mazindol	OC1(c2ccc(Cl)cc2)c2ccccc2C2=NCCN21	drug	0.339572	Avalon
Clomipramine	CN(C)CCCN1c2ccccc2CCc2ccc(Cl)cc21	drug	0.338983	Morgan
Hydroxychloroquine	CCN(CCO)CCCC(C)Nc1ccnc2cc(Cl)ccc21	drug	0.33871	Torsion
Sertindole	O=C1NCCN1CCN1CCC(c2cn(-c3ccc(F)cc3)c3ccc(Cl)cc23)CC1	drug	0.338422	Avalon
Epinastine	NC1=NCC2c3ccccc3Cc3ccccc3N12	drug	0.336158	Avalon
Azelastine	CN1CCCC(n2nc(Cc3ccc(Cl)cc3)c3ccccc3c2=O)CC1	drug	0.336134	Avalon
Cyproheptadine	CN1CCC(=C2c3ccccc3C=Cc3ccccc32)CC1	drug	0.334711	Avalon
Pomalidomide	Nc1cccc2c1C(=O)N(C1CCC(=O)NC1=O)C2=O	drug	0.334405	Avalon
Chlorprothixene	CN(C)CCC=C1c2ccccc2Sc2ccc(Cl)cc21	drug	0.333333	FeatMorgan
Meclofenamic acid	Cc1ccc(Cl)c(Nc2ccccc2C(=O)O)c1Cl	drug	0.333333	FeatMorgan
Acetophenazine	CC(=O)c1ccc2c(c1)N(CCCN1CCN(CCO)CC1)c1ccccc1S2	drug	0.333333	Torsion
Carprofen	CC(C(=O)O)c1ccc2c(c1)[nH]c1ccc(Cl)cc12	drug	0.333333	Torsion
Chlorpromazine	CN(C)CCCN1c2ccccc2Sc2ccc(Cl)cc21	drug	0.333333	Torsion
Dabigatran etexilate	CCCCCCOC(=O)N=C(N)c1ccc(NCc2nc3cc(C(=O)N(CCC(=O)OCC)c4ccccn4)ccc3n2C)cc1	drug	0.333333	Avalon
Nevirapine	Cc1ccnc2c1NC(=O)c1cccnc1N2C1CC1	drug	0.332362	Avalon
Carphenazine	CCC(=O)c1ccc2c(c1)N(CCN1CCN(CCO)CC1)c1ccccc1S2	drug	0.328767	Torsion
Quinacrine	CCN(CC)CCCC(C)Nc1c2ccc(Cl)cc2nc2ccc(OC)cc21	drug	0.328767	Torsion
Oxazepam	O=C1Nc2ccc(Cl)cc2C(c2ccccc2)=NC1O	drug	0.328125	Torsion
Clorazepate	O=C(O)C1N=C(c2ccccc2)c2cc(Cl)ccc2NC1=O	drug	0.327869	Morgan
Doxazosin	COc1cc2nc(N3CCN(C(=O)C4COc5ccccc5O4)CC3)nc(N)c2cc1OC	drug	0.325581	Torsion
Montelukast	CC(C)(O)c1ccccc1CC[C@@H](SCC1(CC(=O)O)CC1)c1cccc(/C=C/c2ccc3ccc(Cl)cc3n2)c1	drug	0.325	Torsion
Pirenzepine	CN1CCN(CC(=O)N2c3ccccc3C(=O)Nc3cccnc32)CC1	drug	0.323529	Morgan
Chloroquine	CCN(CC)CCCC(C)Nc1ccnc2cc(Cl)ccc21	drug	0.322581	Torsion
Clofazimine	CC(C)N=c1cc2n(-c3ccc(Cl)cc3)c3ccccc3nc-2cc1Nc1ccc(Cl)cc1	drug	0.320513	Torsion
Vandetanib	COc1cc2c(cc1OCC1CCN(C)CC1)ncnc2Nc1ccc(Br)cc1F	drug	0.320513	Torsion
Mazindol	OC1(c2ccc(Cl)cc2)c2ccccc2C2=NCCN21	drug	0.32	FeatMorgan
Fluphenazine	OCCN1CCN(CCCN2c3ccccc3Sc3ccc(C(F)(F)F)cc32)CC1	drug	0.319444	Torsion
Thioproperazine	CN(C)S(=O)(=O)c1ccc2c(c1)N(CCCN1CCN(C)CC1)c1ccccc1S2	drug	0.316456	Torsion
Diazoxide	CC1=NS(=O)(=O)c2cc(Cl)ccc2N1	drug	0.314815	Morgan
Clorazepate	O=C(O)C1N=C(c2ccccc2)c2cc(Cl)ccc2NC1=O	drug	0.313433	Torsion
Meclizine	Cc1cccc(CN2CCN(C(c3ccccc3)c3ccc(Cl)cc3)CC2)c1	drug	0.3125	FeatMorgan
Lorazepam	O=C1Nc2ccc(Cl)cc2C(c2ccccc2Cl)=NC1O	drug	0.311475	Morgan
Lumiracoxib	Cc1ccc(Nc2c(F)cccc2Cl)c(CC(=O)O)c1	drug	0.311475	Torsion
Meclofenamic acid	Cc1ccc(Cl)c(Nc2ccccc2C(=O)O)c1Cl	drug	0.311475	Torsion
Flurazepam	CCN(CC)CCN1c2ccc(Cl)cc2C(c2ccccc2F)=NCC1=O	drug	0.309091	FeatMorgan
Chloroprocaine	CCN(CC)CCOC(=O)c1ccc(N)cc1Cl	drug	0.307692	FeatMorgan
Clemastine	CN1CCC[C@@H]1CCO[C@](C)(c1ccccc1)c1ccc(Cl)cc1	drug	0.307692	FeatMorgan
Dasatinib	Cc1cccc(Cl)c1NC(=O)c1cnc(Nc2cc(N3CCN(CCO)CC3)nc(C)n2)s1	drug	0.307692	Torsion
Nitrazepam	O=C1CN=C(c2ccccc2)c2cc([N+](=O)[O-])ccc2N1	drug	0.307692	Torsion
Sunitinib	CCN(CC)CCNC(=O)c1c(C)[nH]c(/C=C2\C(=O)Nc3ccc(F)cc32)c1C	drug	0.306667	Torsion
Buclizine	CC(C)(C)c1ccc(CN2CCN(C(c3ccccc3)c3ccc(Cl)cc3)CC2)cc1	drug	0.306122	FeatMorgan
Vismodegib	CS(=O)(=O)c1ccc(C(=O)Nc2ccc(Cl)c(-c3ccccn3)c2)c(Cl)c1	drug	0.305556	Torsion
Mefenamic acid	Cc1cccc(Nc2ccccc2C(=O)O)c1C	drug	0.305085	Torsion
Fludiazepam	CN1c2ccc(Cl)cc2C(c2ccccc2F)=NCC1=O	drug	0.304348	Torsion
Zuclopenthixol	OCCN1CCN(CC/C=C2/c3ccccc3Sc3ccc(Cl)cc32)CC1	drug	0.304348	Torsion
Zuclopenthixol	OCCN1CCN(CC/C=C2/c3ccccc3Sc3ccc(Cl)cc32)CC1	drug	0.303571	FeatMorgan
Vandetanib	COc1cc2c(cc1OCC1CCN(C)CC1)ncnc2Nc1ccc(Br)cc1F	drug	0.30303	FeatMorgan
Chloropyramine	CN(C)CCN(Cc1ccc(Cl)cc1)c1ccccn1	drug	0.301887	FeatMorgan
Chlorpromazine	CN(C)CCCN1c2ccccc2Sc2ccc(Cl)cc21	drug	0.3	Morgan
Mazindol	OC1(c2ccc(Cl)cc2)c2ccccc2C2=NCCN21	drug	0.3	Morgan
Astemizole	COc1ccc(CCN2CCC(Nc3nc4ccccc4n3Cc3ccc(F)cc3)CC2)cc1	drug	0.296875	FeatMorgan
Chlordiazepoxide	CNC1=Nc2ccc(Cl)cc2C(c2ccccc2)=[N+]([O-])C1	drug	0.296296	FeatMorgan
Perphenazine	OCCN1CCN(CCCN2c3ccccc3Sc3ccc(Cl)cc32)CC1	drug	0.296296	FeatMorgan
Oxazepam	O=C1Nc2ccc(Cl)cc2C(c2ccccc2)=NC1O	drug	0.295082	Morgan
Bromfenac	Nc1c(CC(=O)O)cccc1C(=O)c1ccc(Br)cc1	drug	0.294118	FeatMorgan
Baclofen	NCC(CC(=O)O)c1ccc(Cl)cc1	drug	0.291667	FeatMorgan
Chlophedianol	CN(C)CCC(O)(c1ccccc1)c1ccccc1Cl	drug	0.291667	FeatMorgan
Carbinoxamine	CN(C)CCOC(c1ccc(Cl)cc1)c1ccccn1	drug	0.290909	FeatMorgan
Amodiaquine	CCN(CC)Cc1cc(Nc2ccnc3cc(Cl)ccc32)ccc1O	drug	0.290323	FeatMorgan
Fludiazepam	CN1c2ccc(Cl)cc2C(c2ccccc2F)=NCC1=O	drug	0.285714	Morgan
Flurazepam	CCN(CC)CCN1c2ccc(Cl)cc2C(c2ccccc2F)=NCC1=O	drug	0.285714	Morgan
Diazepam	CN1c2ccc(Cl)cc2C(c2ccccc2)=NCC1=O	drug	0.285714	FeatMorgan
Flunarizine	Fc1ccc(C(c2ccc(F)cc2)N2CCN(C/C=C/c3ccccc3)CC2)cc1	drug	0.285714	FeatMorgan
Thiethylperazine	CCSc1ccc2c(c1)N(CCCN1CCN(C)CC1)c1ccccc1S2	drug	0.283582	Morgan
Antrafenine	O=C(OCCN1CCN(c2cccc(C(F)(F)F)c2)CC1)c1ccccc1Nc1ccnc2cc(C(F)(F)F)ccc21	drug	0.283582	FeatMorgan
Azelastine	CN1CCCC(n2nc(Cc3ccc(Cl)cc3)c3ccccc3c2=O)CC1	drug	0.283333	FeatMorgan
Brompheniramine	CN(C)CCC(c1ccc(Br)cc1)c1ccccn1	drug	0.283019	FeatMorgan
Chlorpheniramine	CN(C)CCC(c1ccc(Cl)cc1)c1ccccn1	drug	0.283019	FeatMorgan
Dexbrompheniramine	CN(C)CC[C@@H](c1ccc(Br)cc1)c1ccccn1	drug	0.283019	FeatMorgan
Hydroxyzine	OCCOCCN1CCN(C(c2ccccc2)c2ccc(Cl)cc2)CC1	drug	0.283019	FeatMorgan
Perphenazine	OCCN1CCN(CCCN2c3ccccc3Sc3ccc(Cl)cc32)CC1	drug	0.28125	Morgan
Ziprasidone	O=C1Cc2cc(CCN3CCN(c4nsc5ccccc54)CC3)c(Cl)cc2N1	drug	0.28	Morgan
Fludiazepam	CN1c2ccc(Cl)cc2C(c2ccccc2F)=NCC1=O	drug	0.28	FeatMorgan
Zuclopenthixol	OCCN1CCN(CC/C=C2/c3ccccc3Sc3ccc(Cl)cc32)CC1	drug	0.276923	Morgan
Almitrine	C=CCNc1nc(NCC=C)nc(N2CCN(C(c3ccc(F)cc3)c3ccc(F)cc3)CC2)n1	drug	0.275862	FeatMorgan
Fluspirilene	O=C1NCN(c2ccccc2)C12CCN(CCCC(c1ccc(F)cc1)c1ccc(F)cc1)CC2	drug	0.275862	FeatMorgan
Haloperidol	O=C(CCCN1CCC(O)(c2ccc(Cl)cc2)CC1)c1ccc(F)cc1	drug	0.27451	FeatMorgan
Diazepam	CN1c2ccc(Cl)cc2C(c2ccccc2)=NCC1=O	drug	0.274194	Morgan
Cetirizine	O=C(O)COCCN1CCN(C(c2ccccc2)c2ccc(Cl)cc2)CC1	drug	0.272727	FeatMorgan
Citalopram	CN(C)CCCC1(c2ccc(F)cc2)OCc2cc(C#N)ccc21	drug	0.272727	FeatMorgan
Escitalopram	CN(C)CCC[C@@]1(c2ccc(F)cc2)OCc2cc(C#N)ccc21	drug	0.272727	FeatMorgan
Trifluoperazine	CN1CCN(CCCN2c3ccccc3Sc3ccc(C(F)(F)F)cc32)CC1	drug	0.272727	FeatMorgan
Thioproperazine	CN(C)S(=O)(=O)c1ccc2c(c1)N(CCCN1CCN(C)CC1)c1ccccc1S2	drug	0.271429	Morgan
Azatadine	CN1CCC(=C2c3ccccc3CCc3cccnc32)CC1	drug	0.271186	Morgan
Metixene	CN1CCCC(CC2c3ccccc3Sc3ccccc32)C1	drug	0.271186	Morgan
Trifluoperazine	CN1CCN(CCCN2c3ccccc3Sc3ccc(C(F)(F)F)cc32)CC1	drug	0.268657	Morgan
Loperamide	CN(C)C(=O)C(CCN1CCC(O)(c2ccc(Cl)cc2)CC1)(c1ccccc1)c1ccccc1	drug	0.267857	FeatMorgan
Thiothixene	CN(C)S(=O)(=O)c1ccc2c(c1)/C(=C\CCN1CCN(C)CC1)c1ccccc1S2	drug	0.267606	Morgan
Iobenguane	NC(N)=NCc1cccc(I)c1	drug	0.266667	FeatMorgan
Chlordiazepoxide	CNC1=Nc2ccc(Cl)cc2C(c2ccccc2)=[N+]([O-])C1	drug	0.265625	Morgan
Bupropion	CC(NC(C)(C)C)C(=O)c1cccc(Cl)c1	drug	0.265306	FeatMorgan
Cyproheptadine	CN1CCC(=C2c3ccccc3C=Cc3ccccc32)CC1	drug	0.259259	Morgan
Mianserin	CN1CCN2c3ccccc3Cc3ccccc3C2C1	drug	0.258621	Morgan
Mirtazapine	CN1CCN2c3ncccc3Cc3ccccc3C2C1	drug	0.258065	Morgan
Alcaftadine	CN1CCC(=C2c3ncc(C=O)n3CCc3ccccc32)CC1	drug	0.257576	Morgan
Triazolam	Cc1nnc2n1-c1ccc(Cl)cc1C(c1ccccc1Cl)=NC2	drug	0.257576	Morgan
Trazodone	O=c1n2ccccc2nn1CCCN1CCN(c2cccc(Cl)c2)CC1	drug	0.257143	Morgan
Nefazodone	CCc1nn(CCCN2CCN(c3cccc(Cl)c3)CC2)c(=O)n1CCOc1ccccc1	drug	0.25641	Morgan
Cyclizine	CN1CCN(C(c2ccccc2)c2ccccc2)CC1	drug	0.254902	Morgan
Clonazepam	O=C1CN=C(c2ccccc2Cl)c2cc([N+](=O)[O-])ccc2N1	drug	0.253731	Morgan
Midazolam	Cc1ncc2n1-c1ccc(Cl)cc1C(c1ccccc1F)=NC2	drug	0.253731	Morgan
Azelastine	CN1CCCC(n2nc(Cc3ccc(Cl)cc3)c3ccccc3c2=O)CC1	drug	0.253521	Morgan
Imipramine	CN(C)CCCN1c2ccccc2CCc2ccccc21	drug	0.25	Morgan
Ketotifen	CN1CCC(=C2c3ccsc3C(=O)Cc3ccccc32)CC1	drug	0.25	Morgan
Quazepam	Fc1ccccc1C1=NCC(=S)N(CC(F)(F)F)c2ccc(Cl)cc21	drug	0.246377	Morgan
Estazolam	Clc1ccc2c(c1)C(c1ccccc1)=NCc1nncn1-2	drug	0.246154	Morgan
Temazepam	CN1c2ccc(Cl)cc2C(c2ccccc2)=NC(O)C1=O	drug	0.246154	Morgan
Clobazam	CN1c2ccc(Cl)cc2N(c2ccccc2)C(=O)CC1=O	drug	0.245902	Morgan
Eszopiclone	CN1CCN(C(=O)O[C@H]2c3nccnc3C(=O)N2c2ccc(Cl)cn2)CC1	drug	0.243243	Morgan
Zopiclone	CN1CCN(C(=O)OC2c3nccnc3C(=O)N2c2ccc(Cl)cn2)CC1	drug	0.243243	Morgan
Alprazolam	Cc1nnc2n1-c1ccc(Cl)cc1C(c1ccccc1)=NC2	drug	0.242424	Morgan
Chlorprothixene	CN(C)CCC=C1c2ccccc2Sc2ccc(Cl)cc21	drug	0.241935	Morgan
Asenapine	CN1CC2c3ccccc3Oc3ccc(Cl)cc3C2C1.O=C(O)/C=C\C(=O)O	drug	0.235294	Morgan
Emedastine	CCOCCn1c2ccccc2nc1N1CCCN(C)CC1	drug	0.235294	Morgan

## Sheet: TS
Name	SMILES	class	RDKit+Tanimoto	AtomPair+Tanimoto	Pattern+Tanimoto	Torsion+Tanimoto	Avalon+Tanimoto	MACCS+Tanimoto	Layered+Tanimoto	Morgan+Tanimoto	FeatMorgan+Tanimoto
3alpha,7alpha,12alpha-Trihydroxy-5beta-cholest-24-enoyl-CoA	[H][C@@](C)(CCC=C(C)C(=O)SCCNC(=O)CCNC(=O)[C@H](O)C(C)(C)COP(O)(=O)OP(O)(=O)OC[C@H]1O[C@H]([C@H](O)[C@@H]1OP(O)(O)=O)n1cnc2c(N)ncnc12)[C@@]1([H])CC[C@@]2([H])[C@]3([H])[C@H](O)C[C@]4([H])C[C@H](O)CC[C@]4(C)[C@@]3([H])C[C@H](O)[C@]12C	recon2	0.645519
Acepromazine	CC(=O)c1ccc2c(c1)N(CCCN(C)C)c1ccccc1S2	drug		0.502041	0.753659
Aceprometazine	CC(=O)c1ccc2c(c1)N(CC(C)N(C)C)c1ccccc1S2	drug			0.731132
Acetophenazine	CC(=O)c1ccc2c(c1)N(CCCN1CCN(CCO)CC1)c1ccccc1S2	drug				0.333333
Adinazolam	CN(C)Cc1nnc2n1-c1ccc(Cl)cc1C(c1ccccc1)=NC2	drug		0.464945	0.727679		0.351942	0.701754
Ajmaline	CC[C@@H]1[C@@H](O)N2[C@H]3C[C@@]45c6ccccc6N(C)[C@H]4[C@@H]2C[C@@H]1C3[C@H]5O	drug	0.64503
Alcaftadine	CN1CCC(=C2c3ncc(C=O)n3CCc3ccccc32)CC1	drug		0.477551				0.655172	0.654372	0.257576
Almitrine	C=CCNc1nc(NCC=C)nc(N2CCN(C(c3ccc(F)cc3)c3ccc(F)cc3)CC2)n1	drug						0.62069			0.275862
Alogliptin	Cn1c(=O)cc(N2CCC[C@@H](N)C2)n(Cc2ccccc2C#N)c1=O	drug							0.640227
Alprazolam	Cc1nnc2n1-c1ccc(Cl)cc1C(c1ccccc1)=NC2	drug			0.738532		0.353234	0.636364		0.242424
Amitriptyline	CN(C)CCC=C1c2ccccc2CCc2ccccc21	drug		0.444954
Amodiaquine	CCN(CC)Cc1cc(Nc2ccnc3cc(Cl)ccc32)ccc1O	drug		0.452297	0.756345	0.358209					0.290323
Amoxapine	Clc1ccc2c(c1)C(N1CCNCC1)=Nc1ccccc1O2	drug		0.599078	0.838384	0.492063	0.643725	0.741379	0.806548	0.421053	0.468085
Amsacrine	COc1cc(NS(C)(=O)=O)ccc1Nc1c2ccccc2nc2ccccc21	drug				0.391304
Anagrelide	O=C1CN2Cc3c(ccc(Cl)c3Cl)N=C2N1	drug					0.408408		0.62963
Antrafenine	O=C(OCCN1CCN(c2cccc(C(F)(F)F)c2)CC1)c1ccccc1Nc1ccnc2cc(C(F)(F)F)ccc21	drug				0.415584			0.621037		0.283582
Aquacob(III)alamin	[H][O+]([H])[Co-3]1234N5C6=C(C)C7=[N+]1C(=CC1=[N+]2C(=C(C)C2=[N+]3[C@@](C)([C@@]5([H])[C@H](CC(N)=O)[C@@]6(C)CCC(=O)NC[C@@H](C)OP([O-])(=O)O[C@@H]3[C@@H](CO)O[C@@H]([C@@H]3O)n3c[n+]4c4cc(C)c(C)cc34)[C@@](C)(CC(N)=O)[C@@H]2CCC(N)=O)[C@@](C)(CC(N)=O)[C@@H]1CCC(N)=O)C(C)(C)[C@@H]7CCC(N)=O	recon2	0.665039
Aripiprazole	O=C1CCc2ccc(OCCCCN3CCN(c4cccc(Cl)c4Cl)CC3)cc2N1	drug				0.369863
Asenapine	CN1CC2c3ccccc3Oc3ccc(Cl)cc3C2C1.O=C(O)/C=C\C(=O)O	drug							0.626996	0.235294	0.372549
Astemizole	COc1ccc(CCN2CCC(Nc3nc4ccccc4n3Cc3ccc(F)cc3)CC2)cc1	drug					0.347945	0.615385			0.296875
Azatadine	CN1CCC(=C2c3ccccc3CCc3cccnc32)CC1	drug		0.513761	0.728337		0.344697	0.673077	0.640254	0.271186
Azelastine	CN1CCCC(n2nc(Cc3ccc(Cl)cc3)c3ccccc3c2=O)CC1	drug		0.465986			0.336134	0.640625		0.253521	0.283333
Baclofen	NCC(CC(=O)O)c1ccc(Cl)cc1	drug									0.291667
Benazepril	CCOC(=O)[C@H](CCc1ccccc1)N[C@H]1CCc2ccccc2N(CC(=O)O)C1=O	drug							0.626628
Bleomycin	Cc1c(N)nc([C@H](CC(N)=O)NC[C@H](N)C(N)=O)nc1C(=O)N[C@H](C(=O)N[C@H](C)[C@@H](O)[C@H](C)C(=O)N[C@H](C(=O)NCCc1nc(-c2nc(C(=O)NCCC[S+](C)C)cs2)cs1)[C@@H](C)O)[C@@H](OC1OC(CO)C(O)C(O)C1OC1OC(CO)C(O)C(OC(N)=O)C1O)c1cnc[nH]1	drug	0.663054
Bosutinib	COc1cc(Nc2c(C#N)cnc3cc(OCCCN4CCN(C)CC4)c(OC)cc32)c(Cl)cc1Cl	drug						0.626866
Bromazepam	O=C1CN=C(c2ccccn2)c2cc(Br)ccc2N1	drug					0.3879		0.641481
Bromfenac	Nc1c(CC(=O)O)cccc1C(=O)c1ccc(Br)cc1	drug									0.294118
Bromocriptine	CC(C)C[C@H]1C(=O)N2CCC[C@H]2[C@]2(O)O[C@](NC(=O)[C@@H]3C=C4c5cccc6[nH]c(Br)c(c65)C[C@H]4N(C)C3)(C(C)C)C(=O)N12	drug	0.660433
Bromodiphenhydramine	CN(C)CCOC(c1ccccc1)c1ccc(Br)cc1	drug									0.347826
Brompheniramine	CN(C)CCC(c1ccc(Br)cc1)c1ccccn1	drug									0.283019
Buclizine	CC(C)(C)c1ccc(CN2CCN(C(c3ccccc3)c3ccc(Cl)cc3)CC2)cc1	drug									0.306122
Buprenorphine	CO[C@]12CC[C@@]3(C[C@@H]1[C@](C)(O)C(C)(C)C)[C@H]1Cc4ccc(O)c5c4[C@@]3(CCN1CC1CC1)[C@H]2O5	drug	0.645226
Bupropion	CC(NC(C)(C)C)C(=O)c1cccc(Cl)c1	drug									0.265306
Butenafine	CN(Cc1ccc(C(C)(C)C)cc1)Cc1cccc2ccccc21	drug			0.724675
Carbinoxamine	CN(C)CCOC(c1ccc(Cl)cc1)c1ccccn1	drug									0.290909
Carphenazine	CCC(=O)c1ccc2c(c1)N(CCN1CCN(CCO)CC1)c1ccccc1S2	drug				0.328767
Carprofen	CC(C(=O)O)c1ccc2c(c1)[nH]c1ccc(Cl)cc12	drug				0.333333
Ceftaroline fosamil	CCO/N=C(/C(=O)N[C@@H]1C(=O)N2C(C(=O)[O-])=C(Sc3nc(-c4cc[n+](C)cc4)cs3)CS[C@H]12)c1nsc(NP(=O)(O)O)n1	drug	0.651186
Ceftriaxone	CO/N=C(\C(=O)N[C@@H]1C(=O)N2C(C(=O)O)=C(CSc3nc(=O)c(=O)[nH]n3C)CS[C@H]12)c1csc(N)n1	drug	0.649299
Cetirizine	O=C(O)COCCN1CCN(C(c2ccccc2)c2ccc(Cl)cc2)CC1	drug									0.272727
Chlophedianol	CN(C)CCC(O)(c1ccccc1)c1ccccc1Cl	drug									0.291667
Chlordiazepoxide	CNC1=Nc2ccc(Cl)cc2C(c2ccccc2)=[N+]([O-])C1	drug			0.74813		0.44086	0.629032	0.652422	0.265625	0.296296
Chloroprocaine	CCN(CC)CCOC(=O)c1ccc(N)cc1Cl	drug									0.307692
Chloropyramine	CN(C)CCN(Cc1ccc(Cl)cc1)c1ccccn1	drug		0.462555				0.692308			0.301887
Chloroquine	CCN(CC)CCCC(C)Nc1ccnc2cc(Cl)ccc21	drug				0.322581		0.649123
Chlorpheniramine	CN(C)CCC(c1ccc(Cl)cc1)c1ccccn1	drug									0.283019
Chlorpromazine	CN(C)CCCN1c2ccccc2Sc2ccc(Cl)cc21	drug		0.526786	0.74	0.333333		0.660714		0.3	0.346939
Chlorprothixene	CN(C)CCC=C1c2ccccc2Sc2ccc(Cl)cc21	drug		0.534884						0.241935	0.333333
Cinolazepam	N#CCCN1c2ccc(Cl)cc2C(c2ccccc2F)=NC(O)C1=O	drug		0.443262	0.729545	0.342466	0.408805		0.678571
Citalopram	CN(C)CCCC1(c2ccc(F)cc2)OCc2cc(C#N)ccc21	drug									0.272727
Clemastine	CN1CCC[C@@H]1CCO[C@](C)(c1ccccc1)c1ccc(Cl)cc1	drug									0.307692
Clobazam	CN1c2ccc(Cl)cc2N(c2ccccc2)C(=O)CC1=O	drug			0.782383		0.351852		0.677083	0.245902
Clofazimine	CC(C)N=c1cc2n(-c3ccc(Cl)cc3)c3ccccc3nc-2cc1Nc1ccc(Cl)cc1	drug				0.320513		0.634615
Clomipramine	CN(C)CCCN1c2ccccc2CCc2ccc(Cl)cc21	drug		0.52381	0.8	0.353846	0.363265	0.711538	0.628882	0.338983	0.36
Clomocycline	CN(C)[C@@H]1C(O)=C(C(=O)NCO)C(=O)[C@@]2(O)C(O)=C3C(=O)c4c(O)ccc(Cl)c4[C@@](C)(O)[C@H]3C[C@@H]12	drug	0.657171
Clonazepam	O=C1CN=C(c2ccccc2Cl)c2cc([N+](=O)[O-])ccc2N1	drug			0.728814	0.343284	0.432727		0.656652	0.253731
Clorazepate	O=C(O)C1N=C(c2ccccc2)c2cc(Cl)ccc2NC1=O	drug			0.73236	0.313433	0.429577		0.662808	0.327869
Clotiazepam	CCc1cc2c(s1)N(C)C(=O)CN=C2c1ccccc1Cl	drug							0.639697
Clozapine	CN1CCN(C2=Nc3cc(Cl)ccc3Nc3ccccc32)CC1	drug	1	1	1	1	1	1	1	1	1
Cob(I)alamin	[H][C@]12[C@H](CC(N)=O)[C@@]3(C)CCC(=O)NC[C@@H](C)OP(O)(=O)O[C@@H]4[C@@H](CO)O[C@@H]([C@@H]4O)n4c[n+](c5cc(C)c(C)cc45)[Co-4]456N1C3=C(C)C1=[N+]4C(=CC3=[N+]5C(=C(C)C4=[N+]6[C@]2(C)[C@@](C)(CC(N)=O)[C@@H]4CCC(N)=O)[C@@](C)(CC(N)=O)[C@@H]3CCC(N)=O)C(C)(C)[C@@H]1CCC(N)=O	recon2	0.665039
Cob(II)alamin	[H][C@]12[C@H](CC(N)=O)[C@@]3(C)CCC(=O)NC[C@@H](C)OP([O-])(=O)O[C@H]4[C@@H](O)[C@H](O[C@@H]4CO)n4c[n+](c5cc(C)c(C)cc45)[Co-3]456N1C3=C(C)C1=[N+]4C(=CC3=[N+]5C(=C(C)C4=[N+]6[C@]2(C)[C@@](C)(CC(N)=O)[C@@H]4CCC(N)=O)[C@@](C)(CC(N)=O)[C@@H]3CCC(N)=O)C(C)(C)[C@@H]1CCC(N)=O	recon2	0.665039
Conivaptan	Cc1nc2c([nH]1)CCN(C(=O)c1ccc(NC(=O)c3ccccc3-c3ccccc3)cc1)c1ccccc1-2	drug				0.358025
Cyclizine	CN1CCN(C(c2ccccc2)c2ccccc2)CC1	drug						0.645833		0.254902
Cyclobenzaprine	CN(C)CCC=C1c2ccccc2C=Cc2ccccc21	drug		0.460784
Cyproheptadine	CN1CCC(=C2c3ccccc3C=Cc3ccccc32)CC1	drug		0.509901	0.783163		0.334711	0.627451		0.259259
Dabigatran etexilate	CCCCCCOC(=O)N=C(N)c1ccc(NCc2nc3cc(C(=O)N(CCC(=O)OCC)c4ccccn4)ccc3n2C)cc1	drug					0.333333		0.638554
Dactinomycin	Cc1ccc(C(=O)N[C@@H]2C(=O)N[C@H](C(C)C)C(=O)N3CCC[C@H]3C(=O)N(C)CC(=O)N(C)[C@@H](C(C)C)C(=O)O[C@@H]2C)c2nc3c(C(=O)N[C@@H]4C(=O)N[C@H](C(C)C)C(=O)N5CCC[C@H]5C(=O)N(C)CC(=O)N(C)[C@@H](C(C)C)C(=O)O[C@@H]4C)c(N)c(=O)c(C)c-3oc12	drug	0.660433
Dapiprazole	Cc1ccccc1N1CCN(CCc2nnc3n2CCCC3)CC1	drug			0.724566			0.649123
Dasatinib	Cc1cccc(Cl)c1NC(=O)c1cnc(Nc2cc(N3CCN(CCO)CC3)nc(C)n2)s1	drug				0.307692			0.630137
Delavirdine	CC(C)Nc1cccnc1N1CCN(C(=O)c2cc3cc(NS(C)(=O)=O)ccc3[nH]2)CC1	drug				0.416667
Demeclocycline	CN(C)[C@@H]1C(O)=C(C(N)=O)C(=O)[C@@]2(O)C(O)=C3C(=O)c4c(O)ccc(Cl)c4[C@@H](O)[C@H]3C[C@@H]12	drug	0.649951
Desipramine	CNCCCN1c2ccccc2CCc2ccccc21	drug			0.730667			0.641509
Desloratadine	Clc1ccc2c(c1)CCc1cccnc1C2=C1CCNCC1	drug		0.497758	0.736597				0.65109
Dexbrompheniramine	CN(C)CC[C@@H](c1ccc(Br)cc1)c1ccccn1	drug									0.283019
Diazepam	CN1c2ccc(Cl)cc2C(c2ccccc2)=NCC1=O	drug		0.436123	0.7325		0.460967	0.62069	0.697917	0.274194	0.285714
Diazoxide	CC1=NS(=O)(=O)c2cc(Cl)ccc2N1	drug								0.314815
Diclofenac	O=C(O)Cc1ccccc1Nc1c(Cl)cccc1Cl	drug									0.391304
Dihydroergotamine	CN1C[C@H](C(=O)N[C@]2(C)O[C@@]3(O)[C@@H]4CCCN4C(=O)[C@H](Cc4ccccc4)N3C2=O)C[C@@H]2c3cccc4[nH]cc(c43)C[C@H]21	drug	0.652475
Dihydroergotoxine	CN1C[C@H](C(=O)N[C@]2(C)O[C@@]3(O)[C@@H]4CCCN4C(=O)[C@H](Cc4ccccc4)N3C2=O)CC2c3cccc4[nH]cc(c43)C[C@H]21.CS(=O)(=O)O	drug	0.652475
Doxazosin	COc1cc2nc(N3CCN(C(=O)C4COc5ccccc5O4)CC3)nc(N)c2cc1OC	drug				0.325581
Doxepin	CN(C)CC/C=C1/c2ccccc2COc2ccccc21	drug		0.434978
Doxycycline	C[C@H]1c2cccc(O)c2C(=O)C2=C(O)[C@]3(O)C(=O)C(C(N)=O)=C(O)[C@@H](N(C)C)[C@@H]3[C@@H](O)[C@@H]21	drug	0.655104
Emedastine	CCOCCn1c2ccccc2nc1N1CCCN(C)CC1	drug		0.452		0.384615	0.365922	0.59375		0.235294
Epinastine	NC1=NCC2c3ccccc3Cc3ccccc3N12	drug					0.336158		0.721386
Ergoloid mesylate	CC(C)[C@@]1(NC(=O)[C@@H]2C[C@@H]3c4cccc5[nH]cc(c54)C[C@H]3N(C)C2)O[C@@]2(O)[C@@H]3CCCN3C(=O)[C@H](C)N2C1=O.CS(=O)(=O)O	drug	0.649209
Ergotamine	CN1C[C@H](C(=O)N[C@]2(C)O[C@@]3(O)[C@@H]4CCCN4C(=O)[C@H](Cc4ccccc4)N3C2=O)C=C2c3cccc4[nH]cc(c43)C[C@H]21	drug	0.657426
Escitalopram	CN(C)CCC[C@@]1(c2ccc(F)cc2)OCc2cc(C#N)ccc21	drug									0.272727
Estazolam	Clc1ccc2c(c1)C(c1ccccc1)=NCc1nncn1-2	drug			0.724299		0.351899	0.62963		0.246154
Eszopiclone	CN1CCN(C(=O)O[C@H]2c3nccnc3C(=O)N2c2ccc(Cl)cn2)CC1	drug						0.628571		0.243243
Ethopropazine	CCN(CC)C(C)CN1c2ccccc2Sc2ccccc21	drug			0.739454
FADH2(2-)	Cc1cc2Nc3c([nH]c(=O)[nH]c3=O)N(C[C@H](O)[C@H](O)[C@H](O)COP([O-])(=O)OP([O-])(=O)OC[C@H]3O[C@H]([C@H](O)[C@@H]3O)n3cnc4c(N)ncnc34)c2cc1C	recon2	0.659406
Fenoldopam	Oc1ccc(C2CNCCc3c(Cl)c(O)c(O)cc32)cc1	drug			0.722772
Flavin adenine dinucleotide oxidized	Cc1cc2N=C3C(=O)NC(=O)N=C3N(C[C@H](O)[C@H](O)[C@H](O)COP(=O)(O)OP(=O)(O)OC[C@H]4O[C@H]([C@H](O)[C@@H]4O)n5cnc6c(N)ncnc56)c2cc1C	recon2	0.65153
Fludiazepam	CN1c2ccc(Cl)cc2C(c2ccccc2F)=NCC1=O	drug		0.465812	0.744526	0.304348	0.451957	0.610169	0.689655	0.285714	0.28
Flunarizine	Fc1ccc(C(c2ccc(F)cc2)N2CCN(C/C=C/c3ccccc3)CC2)cc1	drug									0.285714
Flunitrazepam	CN1c2ccc([N+](=O)[O-])cc2C(c2ccccc2F)=NCC1=O	drug					0.402685		0.663421
Fluphenazine	OCCN1CCN(CCCN2c3ccccc3Sc3ccc(C(F)(F)F)cc32)CC1	drug				0.319444
Flurazepam	CCN(CC)CCN1c2ccc(Cl)cc2C(c2ccccc2F)=NCC1=O	drug		0.515571	0.741784	0.375	0.459075	0.650794	0.682893	0.285714	0.309091
Fluspirilene	O=C1NCN(c2ccccc2)C12CCN(CCCC(c1ccc(F)cc1)c1ccc(F)cc1)CC2	drug									0.275862
Gefitinib	COc1cc2ncnc(Nc3ccc(F)c(Cl)c3)c2cc1OCCCN1CCOCC1	drug						0.61194
Halazepam	O=C1CN=C(c2ccccc2)c2cc(Cl)ccc2N1CC(F)(F)F	drug		0.462745	0.736471		0.442509		0.684432
Haloperidol	O=C(CCCN1CCC(O)(c2ccc(Cl)cc2)CC1)c1ccc(F)cc1	drug									0.27451
Heroin	CC(=O)Oc1ccc2c3c1O[C@H]1[C@@H](OC(C)=O)C=C[C@H]4[C@@H](C2)N(C)CC[C@]314	drug	0.649158
Hydroxocobalamin	[H]O[Co+]N1\C2=C(C)/C3=N/C(=C\C4=N\C(=C(C)/C5=N[C@@](C)([C@@]1([H])[C@H](CC(=O)N)[C@@]2(C)CCC(=O)NC[C@@H](C)OP(=O)([O-])O[C@H]1[C@@H](O)[C@H](O[C@@H]1CO)N1C=NC2=CC(C)=C(C)C=C12)[C@@](C)(CC(N)=O)[C@@H]5CCC(=O)N)\[C@@](C)(CC(=O)N)[C@@H]4CCC(=O)N)/C(C)(C)[C@@H]3CCC(=O)N	drug	0.660767
Hydroxychloroquine	CCN(CCO)CCCC(C)Nc1ccnc2cc(Cl)ccc21	drug				0.33871
Hydroxyzine	OCCOCCN1CCN(C(c2ccccc2)c2ccc(Cl)cc2)CC1	drug									0.283019
Imatinib	Cc1ccc(NC(=O)c2ccc(CN3CCN(C)CC3)cc2)cc1Nc1nccc(-c2cccnc2)n1	drug				0.376623		0.622951	0.648523
Imipramine	CN(C)CCCN1c2ccccc2CCc2ccccc21	drug		0.436123	0.746667			0.634615		0.25
Imiquimod	CC(C)Cn1cnc2c1c1ccccc1nc2N	drug					0.352273
Indomethacin	COc1ccc2c(c1)c(CC(=O)O)c(C)n2C(=O)c1ccc(Cl)cc1	drug					0.341333
Iobenguane	NC(N)=NCc1cccc(I)c1	drug									0.266667
Irinotecan	CCc1c2c(nc3ccc(OC(=O)N4CCC(N5CCCCC5)CC4)cc31)-c1cc3c(c(=O)n1C2)COC(=O)[C@]3(O)CC	drug	0.650049
Ketazolam	CC1=CC(=O)N2CC(=O)N(C)c3ccc(Cl)cc3C2(c2ccccc2)O1	drug	0.64851				0.34414		0.647572
Ketotifen	CN1CCC(=C2c3ccsc3C(=O)Cc3ccccc32)CC1	drug		0.475771						0.25
Latamoxef	CO[C@@]1(NC(=O)C(C(=O)O)c2ccc(O)cc2)C(=O)N2C(C(=O)O)=C(CSc3nnnn3C)CO[C@@H]21	drug	0.64881
Lisuride	CCN(CC)C(=O)N[C@H]1C=C2c3cccc4[nH]cc(c43)C[C@H]2N(C)C1	drug		0.442568
Loperamide	CN(C)C(=O)C(CCN1CCC(O)(c2ccc(Cl)cc2)CC1)(c1ccccc1)c1ccccc1	drug									0.267857
Loratadine	CCOC(=O)N1CCC(=C2c3ccc(Cl)cc3CCc3cccnc32)CC1	drug		0.510949			0.351916		0.666667
Lorazepam	O=C1Nc2ccc(Cl)cc2C(c2ccccc2Cl)=NC1O	drug			0.723971	0.343284	0.42069		0.680945	0.311475
Loxapine	CN1CCN(C2=Nc3ccccc3Oc3ccc(Cl)cc32)CC1	drug		0.751196	0.861111	0.6	0.67364	0.836364	0.809524	0.557692	0.651163
Lucanthone	CCN(CC)CCNc1ccc(C)c2sc3ccccc3c(=O)c12	drug		0.434944	0.730679
Lumiracoxib	Cc1ccc(Nc2c(F)cccc2Cl)c(CC(=O)O)c1	drug				0.311475					0.367347
Lymecycline	CN(C)[C@@H]1C(O)=C(C(=O)NCNCCCC[C@H](N)C(=O)O)C(=O)[C@@]2(O)C(O)=C3C(=O)c4c(O)cccc4[C@@](C)(O)[C@H]3C[C@@H]12	drug	0.652559
Mazindol	OC1(c2ccc(Cl)cc2)c2ccccc2C2=NCCN21	drug					0.339572		0.633121	0.3	0.32
Meclizine	Cc1cccc(CN2CCN(C(c3ccccc3)c3ccc(Cl)cc3)CC2)c1	drug		0.441281				0.64			0.3125
Meclofenamic acid	Cc1ccc(Cl)c(Nc2ccccc2C(=O)O)c1Cl	drug				0.311475					0.333333
Mefenamic acid	Cc1cccc(Nc2ccccc2C(=O)O)c1C	drug				0.305085
Mesoridazine	CN1CCCCC1CCN1c2ccccc2Sc2ccc(S(C)=O)cc21	drug		0.444828
Methacycline	C=C1c2cccc(O)c2C(=O)C2=C(O)[C@]3(O)C(=O)C(C(N)=O)C(=O)[C@@H](N(C)C)[C@@H]3[C@@H](O)[C@H]12	drug	0.653465
Methdilazine	CN1CCC(CN2c3ccccc3Sc3ccccc32)C1	drug		0.475983	0.726161			0.625
Methotrimeprazine	COc1ccc2c(c1)N(C[C@H](C)CN(C)C)c1ccccc1S2	drug			0.747549
Methylcobalamin	[H][C@]12[C@H](CC(N)=O)[C@@]3(C)CCC(=O)NC[C@@H](C)OP([O-])(=O)O[C@H]4[C@@H](O)[C@H](O[C@@H]4CO)n4c[n+](c5cc(C)c(C)cc45)[Co-3]456(C)N1C3=C(C)C1=[N+]4C(=CC3=[N+]5C(=C(C)C4=[N+]6[C@]2(C)[C@@](C)(CC(N)=O)[C@@H]4CCC(N)=O)[C@@](C)(CC(N)=O)[C@@H]3CCC(N)=O)C(C)(C)[C@@H]1CCC(N)=O	recon2	0.665039
Metixene	CN1CCCC(CC2c3ccccc3Sc3ccccc32)C1	drug		0.474576						0.271186
Metolazone	Cc1ccccc1N1C(=O)c2cc(S(N)(=O)=O)c(Cl)cc2NC1C	drug							0.645669
Mianserin	CN1CCN2c3ccccc3Cc3ccccc3C2C1	drug			0.731481		0.388489	0.75	0.702479	0.258621
Micafungin	CCCCCOc1ccc(-c2cc(-c3ccc(C(=O)N[C@H]4C[C@@H](O)[C@@H](O)NC(=O)[C@@H]5[C@@H](O)[C@@H](C)CN5C(=O)[C@H]([C@H](O)CC(N)=O)NC(=O)[C@H]([C@H](O)[C@@H](O)c5ccc(O)c(OS(=O)(=O)O)c5)NC(=O)[C@@H]5C[C@@H](O)CN5C(=O)[C@H]([C@@H](C)O)NC4=O)cc3)no2)cc1	drug	0.647177
Midazolam	Cc1ncc2n1-c1ccc(Cl)cc1C(c1ccccc1F)=NC2	drug					0.358025	0.648148	0.636729	0.253731
Minocycline	CN(C)c1ccc(O)c2c1C[C@H]1C[C@H]3[C@H](N(C)C)C(O)=C(C(N)=O)C(=O)[C@@]3(O)C(O)=C1C2=O	drug	0.650841
Mirtazapine	CN1CCN2c3ncccc3Cc3ccccc3C2C1	drug		0.438596			0.365385	0.77551	0.763458	0.258065
Montelukast	CC(C)(O)c1ccccc1CC[C@@H](SCC1(CC(=O)O)CC1)c1cccc(/C=C/c2ccc3ccc(Cl)cc3n2)c1	drug				0.325
Nefazodone	CCc1nn(CCCN2CCN(c3cccc(Cl)c3)CC2)c(=O)n1CCOc1ccccc1	drug								0.25641
Nevirapine	Cc1ccnc2c1NC(=O)c1cccnc1N2C1CC1	drug					0.332362		0.690278
Nitrazepam	O=C1CN=C(c2ccccc2)c2cc([N+](=O)[O-])ccc2N1	drug				0.307692	0.408922		0.629738
Olanzapine	Cc1cc2c(s1)Nc1ccccc1N=C2N1CCN(C)CC1	drug	0.735962	0.678899	0.8125	0.655172	0.468514	0.8	0.768583	0.537037	0.55102
Olopatadine	CN(C)CC/C=C1/c2ccccc2COc2ccc(CC(=O)O)cc21	drug		0.449438
Oxazepam	O=C1Nc2ccc(Cl)cc2C(c2ccccc2)=NC1O	drug				0.328125	0.421986		0.654192	0.295082
Oxcarbazepine	NC(=O)N1c2ccccc2CC(=O)c2ccccc21	drug			0.732997				0.62592
Oxytetracycline	CN(C)[C@@H]1C(O)=C(C(N)=O)C(=O)[C@@]2(O)C(O)=C3C(=O)c4c(O)cccc4[C@@](C)(O)[C@H]3[C@H](O)[C@@H]12	drug	0.657143
Pefloxacin	CCn1cc(C(=O)O)c(=O)c2cc(F)c(N3CCN(C)CC3)cc21	drug						0.602941
Perphenazine	OCCN1CCN(CCCN2c3ccccc3Sc3ccc(Cl)cc32)CC1	drug			0.750594	0.373134				0.28125	0.296296
Pirenzepine	CN1CCN(CC(=O)N2c3ccccc3C(=O)Nc3cccnc32)CC1	drug		0.522059	0.723214	0.366197	0.363354	0.645161	0.720056	0.323529
Pomalidomide	Nc1cccc2c1C(=O)N(C1CCC(=O)NC1=O)C2=O	drug					0.334405
Ponatinib	Cc1ccc(C(=O)Nc2ccc(CN3CCN(C)CC3)c(C(F)(F)F)c2)cc1C#Cc1cnc2cccnn12	drug						0.636364
Prazepam	O=C1CN=C(c2ccccc2)c2cc(Cl)ccc2N1CC1CC1	drug		0.489879	0.768473		0.425606	0.6	0.69341
Prazosin	COc1cc2nc(N3CCN(C(=O)c4ccco4)CC3)nc(N)c2cc1OC	drug				0.368421
Prochlorperazine	CN1CCN(CCCN2c3ccccc3Sc3ccc(Cl)cc32)CC1	drug		0.479245	0.768856	0.402985	0.355212	0.754717		0.372881	0.36
Promazine	CN(C)CCCN1c2ccccc2Sc2ccccc21	drug		0.466063
Promethazine	CC(CN1c2ccccc2Sc2ccccc21)N(C)C	drug			0.722084
Propericiazine	N#Cc1ccc2c(c1)N(CCCN1CCC(O)CC1)c1ccccc1S2	drug			0.730233
Propiomazine	CCC(=O)c1ccc2c(c1)N(CC(C)N(C)C)c1ccccc1S2	drug			0.732394
Protoheme	CC1=C(CCC(O)=O)C2=[N+]3C1=Cc1c(C)c(C=C)c4C=C5C(C)=C(C=C)C6=[N+]5[Fe--]3(n14)n1c(=C6)c(C)c(CCC(O)=O)c1=C2	recon2	0.662757
Quazepam	Fc1ccccc1C1=NCC(=S)N(CC(F)(F)F)c2ccc(Cl)cc21	drug		0.496154			0.423453	0.603448	0.671177	0.246377
Quetiapine	OCCOCCN1CCN(C2=Nc3ccccc3Sc3ccccc32)CC1	drug		0.513308	0.805825	0.484375	0.56705		0.778107	0.349206	0.423077
Quinacrine	CCN(CC)CCCC(C)Nc1c2ccc(Cl)cc2nc2ccc(OC)cc21	drug		0.442675	0.733645	0.328767
Rifabutin	CO[C@H]1C=CO[C@@]2(C)Oc3c(c4c(c(O)c3C)C(=O)C(=C3NC5(CCN(CC(C)C)CC5)N=C34)NC(=O)C(C)=CC=C[C@H](C)[C@H](O)[C@@H](C)[C@@H](O)[C@@H](C)[C@H](OC(C)=O)[C@@H]1C)C2=O	drug	0.660451
Rifaximin	CO[C@H]1C=CO[C@@]2(C)Oc3c(c4c5nc6cc(C)ccn6c5c(c(O)c4c(O)c3C)NC(=O)C(C)=CC=C[C@H](C)[C@H](O)[C@@H](C)[C@@H](O)[C@@H](C)[C@H](OC(C)=O)[C@@H]1C)C2=O	drug	0.652819
Rolitetracycline	CN(C)[C@@H]1C(O)=C(C(=O)NCN2CCCC2)C(=O)[C@@]2(O)C(O)=C3C(=O)c4c(O)cccc4[C@@](C)(O)[C@H]3C[C@@H]12	drug	0.652559
Sertindole	O=C1NCCN1CCN1CCC(c2cn(-c3ccc(F)cc3)c3ccc(Cl)cc23)CC1	drug					0.338422
Sunitinib	CCN(CC)CCNC(=O)c1c(C)[nH]c(/C=C2\C(=O)Nc3ccc(F)cc32)c1C	drug				0.306667			0.630229
Tasosartan	Cc1nc(C)c2c(n1)N(Cc1ccc(-c3ccccc3-c3nn[nH]n3)cc1)C(=O)CC2	drug							0.654167
Telavancin	Cl.CCCCCCCCCCNCCN[C@@]1(C)C[C@H](O[C@@H]2[C@@H](O)[C@H](O)[C@@H](CO)O[C@H]2Oc2c3cc4cc2Oc2ccc(cc2Cl)[C@@H](O)[C@@H]2NC(=O)[C@H](NC(=O)[C@@H]4NC(=O)[C@H](CC(N)=O)NC(=O)[C@H](NC(=O)[C@@H](CC(C)C)NC)[C@H](O)c4ccc(c(Cl)c4)O3)c3ccc(O)c(c3)-c3c(O)c(CNCP(=O)(O)O)c(O)cc3[C@@H](C(=O)O)NC2=O)O[C@@H](C)[C@H]1O	drug	0.660451
Telmisartan	CCCc1nc2c(cc(-c3nc4ccccc4n3C)cc2C)n1Cc1ccc(-c2ccccc2C(=O)O)cc1	drug					0.366848
Temazepam	CN1c2ccc(Cl)cc2C(c2ccccc2)=NC(O)C1=O	drug			0.741007		0.417219		0.693431	0.246154
Tetracycline	CN(C)[C@@H]1C(O)=C(C(N)=O)C(=O)[C@@]2(O)C(O)=C3C(=O)c4c(O)cccc4[C@@](C)(O)[C@H]3C[C@@H]12	drug	0.65153
Thiethylperazine	CCSc1ccc2c(c1)N(CCCN1CCN(C)CC1)c1ccccc1S2	drug		0.498221	0.736342	0.352113		0.642857		0.283582
Thioproperazine	CN(C)S(=O)(=O)c1ccc2c(c1)N(CCCN1CCN(C)CC1)c1ccccc1S2	drug		0.435435		0.316456				0.271429
Thioridazine	CSc1ccc2c(c1)N(CCC1CCCCN1C)c1ccccc1S2	drug		0.459559				0.614035
Thiothixene	CN(C)S(=O)(=O)c1ccc2c(c1)/C(=C\CCN1CCN(C)CC1)c1ccccc1S2	drug		0.45768						0.267606
Tigecycline	CN(C)c1cc(NC(=O)CNC(C)(C)C)c(O)c2c1C[C@H]1C[C@H]3[C@H](N(C)C)C(O)=C(C(N)=O)C(=O)[C@@]3(O)C(O)=C1C2=O	drug	0.658777
Tofisopam	CCC1c2cc(OC)c(OC)cc2C(c2ccc(OC)c(OC)c2)=NN=C1C	drug							0.627451
Tolvaptan	Cc1ccccc1C(=O)Nc1ccc(C(=O)N2CCC[C@@H](O)c3cc(Cl)ccc32)c(C)c1	drug				0.37037			0.651026
Trabectedin	COc1cc2c(cc1O)CCN[C@]21CS[C@@H]2c3c(OC(C)=O)c(C)c4c(c3[C@H](COC1=O)N1[C@@H]2[C@H]2c3c(cc(C)c(OC)c3O)C[C@@H]([C@@H]1O)N2C)OCO4	drug	0.661779
Trazodone	O=c1n2ccccc2nn1CCCN1CCN(c2cccc(Cl)c2)CC1	drug						0.597015		0.257143
Triazolam	Cc1nnc2n1-c1ccc(Cl)cc1C(c1ccccc1Cl)=NC2	drug					0.352798	0.625		0.257576
Trifluoperazine	CN1CCN(CCCN2c3ccccc3Sc3ccc(C(F)(F)F)cc32)CC1	drug				0.347222		0.678571		0.268657	0.272727
Triflupromazine	CN(C)CCCN1c2ccccc2Sc2ccc(C(F)(F)F)cc21	drug		0.46332
Trimeprazine	CC(CN(C)C)CN1c2ccccc2Sc2ccccc21	drug			0.7275
Trimipramine	CC(CN(C)C)CN1c2ccccc2CCc2ccccc21	drug			0.781333
Tripelennamine	CN(C)CCN(Cc1ccccc1)c1ccccn1	drug						0.615385
Triprolidine	Cc1ccc(/C(=C\CN2CCCC2)c2ccccn2)cc1	drug		0.477477
Valrubicin	CCCCC(=O)OCC(=O)[C@]1(O)Cc2c(O)c3c(c(O)c2[C@@H](OC2CC(NC(=O)C(F)(F)F)C(O)C(C)O2)C1)C(=O)c1c(OC)cccc1C3=O	drug	0.646535
Vancomycin	CN[C@H](CC(C)C)C(=O)N[C@H]1C(=O)N[C@@H](CC(N)=O)C(=O)N[C@H]2C(=O)N[C@@H]3c4ccc(O)c(c4)-c4c(O)cc(O)cc4[C@@H](C(=O)O)NC(=O)[C@@H](NC3=O)[C@H](O)c3ccc(c(Cl)c3)Oc3cc2cc(c3O[C@@H]2O[C@H](CO)[C@@H](O)[C@H](O)[C@H]2O[C@H]2C[C@](C)(N)[C@H](O)[C@H](C)O2)Oc2ccc(cc2Cl)[C@H]1O	drug	0.657791
Vandetanib	COc1cc2c(cc1OCC1CCN(C)CC1)ncnc2Nc1ccc(Br)cc1F	drug				0.320513		0.646154			0.30303
Verteporfin	C=Cc1c(C)c2cc3nc(cc4[nH]c(cc5nc(cc1[nH]2)c(C)c5CCC(=O)O)c(CCC(=O)OC)c4C)[C@@]1(C)C3=CC=C(C(=O)OC)[C@H]1C(=O)OC	drug	0.647761
Vinblastine	CC[C@]12C=CCN3CC[C@@]4(c5cc([C@@]6(C(=O)OC)C[C@@H]7CN(C[C@](O)(CC)C7)CCc7c8ccccc8[nH]c76)c(OC)cc5N(C)[C@H]4[C@@](O)(C(=O)OC)[C@@H]1OC(C)=O)[C@@H]32	drug	0.665362
Vincristine	CC[C@]12C=CCN3CC[C@@]4(c5cc([C@@]6(C(=O)OC)C[C@@H]7CN(C[C@](O)(CC)C7)CCc7c8ccccc8[nH]c76)c(OC)cc5N(C=O)[C@H]4[C@@](O)(C(=O)OC)[C@@H]1OC(C)=O)[C@@H]32	drug	0.665362
Vindesine	CC[C@]12C=CCN3CC[C@@]4(c5cc([C@@]6(C(=O)OC)C[C@@H]7CN(C[C@](O)(CC)C7)CCc7c8ccccc8[nH]c76)c(OC)cc5N(C)[C@H]4[C@@](O)(C(N)=O)[C@@H]1O)[C@@H]32	drug	0.665362
Vinorelbine	CCC1=C[C@@H]2CN(C1)Cc1c3ccccc3[nH]c1[C@@](C(=O)OC)(c1cc3c(cc1OC)N(C)[C@@H]1[C@]34CCN3CC=C[C@](CC)([C@H]34)[C@@H](OC(C)=O)[C@@]1(O)C(=O)OC)C2	drug	0.665362
Vismodegib	CS(=O)(=O)c1ccc(C(=O)Nc2ccc(Cl)c(-c3ccccn3)c2)c(Cl)c1	drug				0.305556
Voacamine	C/C=C1/CN(C)[C@@H]2Cc3c4ccccc4[nH]c3[C@@H](c3cc4[nH]c5c(c4cc3OC)CCN3C[C@H]4C[C@H](CC)[C@H]3[C@@]5(C(=O)OC)C4)C[C@@H]1C2C(=O)OC	drug	0.658489
Ziprasidone	O=C1Cc2cc(CCN3CCN(c4nsc5ccccc54)CC3)c(Cl)cc2N1	drug		0.447712		0.391892	0.369231			0.28
Zopiclone	CN1CCN(C(=O)OC2c3nccnc3C(=O)N2c2ccc(Cl)cn2)CC1	drug						0.628571		0.243243
Zuclopenthixol	OCCN1CCN(CC/C=C2/c3ccccc3Sc3ccc(Cl)cc32)CC1	drug			0.728111	0.304348				0.276923	0.303571
adenosylcobalamin	[H][C@]12[C@H](CC(N)=O)[C@@]3(C)CCC(=O)NC[C@@H](C)OP([O-])(=O)O[C@@H]4[C@@H](CO)O[C@@H]([C@@H]4O)n4c[n+](c5cc(C)c(C)cc45)[Co-3]456(C[C@H]7O[C@H]([C@H](O)[C@@H]7O)n7cnc8c(N)ncnc78)N1C3=C(C)C1=[N+]4C(=CC3=[N+]5C(=C(C)C4=[N+]6[C@]2(C)[C@@](C)(CC(N)=O)[C@@H]4CCC(N)=O)[C@@](C)(CC(N)=O)[C@@H]3CCC(N)=O)C(C)(C)[C@@H]1CCC(N)=O	recon2	0.665039

## Sheet: Rank
Name	SMILES	class	RDKit+rank	AtomPair+rank	Pattern+rank	Torsion+rank	Avalon+rank	MACCS+rank	Layered+rank	Morgan+rank	FeatMorgan+rank
3alpha,7alpha,12alpha-Trihydroxy-5beta-cholest-24-enoyl-CoA	[H][C@@](C)(CCC=C(C)C(=O)SCCNC(=O)CCNC(=O)[C@H](O)C(C)(C)COP(O)(=O)OP(O)(=O)OC[C@H]1O[C@H]([C@H](O)[C@@H]1OP(O)(O)=O)n1cnc2c(N)ncnc12)[C@@]1([H])CC[C@@]2([H])[C@]3([H])[C@H](O)C[C@]4([H])C[C@H](O)CC[C@]4(C)[C@@]3([H])C[C@H](O)[C@]12C	recon2	3
Acepromazine	CC(=O)c1ccc2c(c1)N(CCCN(C)C)c1ccccc1S2	drug		37	38
Aceprometazine	CC(=O)c1ccc2c(c1)N(CC(C)N(C)C)c1ccccc1S2	drug			18
Acetophenazine	CC(=O)c1ccc2c(c1)N(CCCN1CCN(CCO)CC1)c1ccccc1S2	drug				21
Adinazolam	CN(C)Cc1nnc2n1-c1ccc(Cl)cc1C(c1ccccc1)=NC2	drug		23	10		16	42
Ajmaline	CC[C@@H]1[C@@H](O)N2[C@H]3C[C@@]45c6ccccc6N(C)[C@H]4[C@@H]2C[C@@H]1C3[C@H]5O	drug	1
Alcaftadine	CN1CCC(=C2c3ncc(C=O)n3CCc3ccccc32)CC1	drug		31				37	26	19
Almitrine	C=CCNc1nc(NCC=C)nc(N2CCN(C(c3ccc(F)cc3)c3ccc(F)cc3)CC2)n1	drug						11			9
Alogliptin	Cn1c(=O)cc(N2CCC[C@@H](N)C2)n(Cc2ccccc2C#N)c1=O	drug							15
Alprazolam	Cc1nnc2n1-c1ccc(Cl)cc1C(c1ccccc1)=NC2	drug			28		19	24		4
Amitriptyline	CN(C)CCC=C1c2ccccc2CCc2ccccc21	drug		12
Amodiaquine	CCN(CC)Cc1cc(Nc2ccnc3cc(Cl)ccc32)ccc1O	drug		16	39	32					20
Amoxapine	Clc1ccc2c(c1)C(N1CCNCC1)=Nc1ccccc1O2	drug		47	48	47	48	44	48	47	47
Amsacrine	COc1cc(NS(C)(=O)=O)ccc1Nc1c2ccccc2nc2ccccc21	drug				41
Anagrelide	O=C1CN2Cc3c(ccc(Cl)c3Cl)N=C2N1	drug					31		7
Antrafenine	O=C(OCCN1CCN(c2cccc(C(F)(F)F)c2)CC1)c1ccccc1Nc1ccnc2cc(C(F)(F)F)ccc21	drug				44			1		17
Aquacob(III)alamin	[H][O+]([H])[Co-3]1234N5C6=C(C)C7=[N+]1C(=CC1=[N+]2C(=C(C)C2=[N+]3[C@@](C)([C@@]5([H])[C@H](CC(N)=O)[C@@]6(C)CCC(=O)NC[C@@H](C)OP([O-])(=O)O[C@@H]3[C@@H](CO)O[C@@H]([C@@H]3O)n3c[n+]4c4cc(C)c(C)cc34)[C@@](C)(CC(N)=O)[C@@H]2CCC(N)=O)[C@@](C)(CC(N)=O)[C@@H]1CCC(N)=O)C(C)(C)[C@@H]7CCC(N)=O	recon2	40
Aripiprazole	O=C1CCc2ccc(OCCCCN3CCN(c4cccc(Cl)c4Cl)CC3)cc2N1	drug				35
Asenapine	CN1CC2c3ccccc3Oc3ccc(Cl)cc3C2C1.O=C(O)/C=C\C(=O)O	drug							4	1	44
Astemizole	COc1ccc(CCN2CCC(Nc3nc4ccccc4n3Cc3ccc(F)cc3)CC2)cc1	drug					12	9			27
Azatadine	CN1CCC(=C2c3ccccc3CCc3cccnc32)CC1	drug		41	12		11	39	16	27
Azelastine	CN1CCCC(n2nc(Cc3ccc(Cl)cc3)c3ccccc3c2=O)CC1	drug		25			5	27		13	16
Baclofen	NCC(CC(=O)O)c1ccc(Cl)cc1	drug									22
Benazepril	CCOC(=O)[C@H](CCc1ccccc1)N[C@H]1CCc2ccccc2N(CC(=O)O)C1=O	drug							3
Bleomycin	Cc1c(N)nc([C@H](CC(N)=O)NC[C@H](N)C(N)=O)nc1C(=O)N[C@H](C(=O)N[C@H](C)[C@@H](O)[C@H](C)C(=O)N[C@H](C(=O)NCCc1nc(-c2nc(C(=O)NCCC[S+](C)C)cs2)cs1)[C@@H](C)O)[C@@H](OC1OC(CO)C(O)C(O)C1OC1OC(CO)C(O)C(OC(N)=O)C1O)c1cnc[nH]1	drug	39
Bosutinib	COc1cc(Nc2c(C#N)cnc3cc(OCCCN4CCN(C)CC4)c(OC)cc32)c(Cl)cc1Cl	drug						16
Bromazepam	O=C1CN=C(c2ccccn2)c2cc(Br)ccc2N1	drug					28		17
Bromfenac	Nc1c(CC(=O)O)cccc1C(=O)c1ccc(Br)cc1	drug									24
Bromocriptine	CC(C)C[C@H]1C(=O)N2CCC[C@H]2[C@]2(O)O[C@](NC(=O)[C@@H]3C=C4c5cccc6[nH]c(Br)c(c65)C[C@H]4N(C)C3)(C(C)C)C(=O)N12	drug	32
Bromodiphenhydramine	CN(C)CCOC(c1ccccc1)c1ccc(Br)cc1	drug									40
Brompheniramine	CN(C)CCC(c1ccc(Br)cc1)c1ccccn1	drug									12
Buclizine	CC(C)(C)c1ccc(CN2CCN(C(c3ccccc3)c3ccc(Cl)cc3)CC2)cc1	drug									31
Buprenorphine	CO[C@]12CC[C@@]3(C[C@@H]1[C@](C)(O)C(C)(C)C)[C@H]1Cc4ccc(O)c5c4[C@@]3(CCN1CC1CC1)[C@H]2O5	drug	2
Bupropion	CC(NC(C)(C)C)C(=O)c1cccc(Cl)c1	drug									1
Butenafine	CN(Cc1ccc(C(C)(C)C)cc1)Cc1cccc2ccccc21	drug			7
Carbinoxamine	CN(C)CCOC(c1ccc(Cl)cc1)c1ccccn1	drug									21
Carphenazine	CCC(=O)c1ccc2c(c1)N(CCN1CCN(CCO)CC1)c1ccccc1S2	drug				19
Carprofen	CC(C(=O)O)c1ccc2c(c1)[nH]c1ccc(Cl)cc12	drug				21
Ceftaroline fosamil	CCO/N=C(/C(=O)N[C@@H]1C(=O)N2C(C(=O)[O-])=C(Sc3nc(-c4cc[n+](C)cc4)cs3)CS[C@H]12)c1nsc(NP(=O)(O)O)n1	drug	15
Ceftriaxone	CO/N=C(\C(=O)N[C@@H]1C(=O)N2C(C(=O)O)=C(CSc3nc(=O)c(=O)[nH]n3C)CS[C@H]12)c1csc(N)n1	drug	11
Cetirizine	O=C(O)COCCN1CCN(C(c2ccccc2)c2ccc(Cl)cc2)CC1	drug									4
Chlophedianol	CN(C)CCC(O)(c1ccccc1)c1ccccc1Cl	drug									22
Chlordiazepoxide	CNC1=Nc2ccc(Cl)cc2C(c2ccccc2)=[N+]([O-])C1	drug			36		41	20	23	24	25
Chloroprocaine	CCN(CC)CCOC(=O)c1ccc(N)cc1Cl	drug									32
Chloropyramine	CN(C)CCN(Cc1ccc(Cl)cc1)c1ccccn1	drug		20				41			28
Chloroquine	CCN(CC)CCCC(C)Nc1ccnc2cc(Cl)ccc21	drug				15		34
Chlorpheniramine	CN(C)CCC(c1ccc(Cl)cc1)c1ccccn1	drug									12
Chlorpromazine	CN(C)CCCN1c2ccccc2Sc2ccc(Cl)cc21	drug		45	30	21		38		38	39
Chlorprothixene	CN(C)CCC=C1c2ccccc2Sc2ccc(Cl)cc21	drug		46						3	37
Cinolazepam	N#CCCN1c2ccc(Cl)cc2C(c2ccccc2F)=NC(O)C1=O	drug		10	14	25	32		33
Citalopram	CN(C)CCCC1(c2ccc(F)cc2)OCc2cc(C#N)ccc21	drug									4
Clemastine	CN1CCC[C@@H]1CCO[C@](C)(c1ccccc1)c1ccc(Cl)cc1	drug									32
Clobazam	CN1c2ccc(Cl)cc2N(c2ccccc2)C(=O)CC1=O	drug			43		13		32	7
Clofazimine	CC(C)N=c1cc2n(-c3ccc(Cl)cc3)c3ccccc3nc-2cc1Nc1ccc(Cl)cc1	drug				13		22
Clomipramine	CN(C)CCCN1c2ccccc2CCc2ccc(Cl)cc21	drug		44	45	30	22	43	6	44	41
Clomocycline	CN(C)[C@@H]1C(O)=C(C(=O)NCO)C(=O)[C@@]2(O)C(O)=C3C(=O)c4c(O)ccc(Cl)c4[C@@](C)(O)[C@H]3C[C@@H]12	drug	26
Clonazepam	O=C1CN=C(c2ccccc2Cl)c2cc([N+](=O)[O-])ccc2N1	drug			13	26	40		27	14
Clorazepate	O=C(O)C1N=C(c2ccccc2)c2cc(Cl)ccc2NC1=O	drug			20	10	39		28	43
Clotiazepam	CCc1cc2c(s1)N(C)C(=O)CN=C2c1ccccc1Cl	drug							14
Clozapine	CN1CCN(C2=Nc3cc(Cl)ccc3Nc3ccccc32)CC1	drug	50	50	50	50	50	50	50	50	50
Cob(I)alamin	[H][C@]12[C@H](CC(N)=O)[C@@]3(C)CCC(=O)NC[C@@H](C)OP(O)(=O)O[C@@H]4[C@@H](CO)O[C@@H]([C@@H]4O)n4c[n+](c5cc(C)c(C)cc45)[Co-4]456N1C3=C(C)C1=[N+]4C(=CC3=[N+]5C(=C(C)C4=[N+]6[C@]2(C)[C@@](C)(CC(N)=O)[C@@H]4CCC(N)=O)[C@@](C)(CC(N)=O)[C@@H]3CCC(N)=O)C(C)(C)[C@@H]1CCC(N)=O	recon2	40
Cob(II)alamin	[H][C@]12[C@H](CC(N)=O)[C@@]3(C)CCC(=O)NC[C@@H](C)OP([O-])(=O)O[C@H]4[C@@H](O)[C@H](O[C@@H]4CO)n4c[n+](c5cc(C)c(C)cc45)[Co-3]456N1C3=C(C)C1=[N+]4C(=CC3=[N+]5C(=C(C)C4=[N+]6[C@]2(C)[C@@](C)(CC(N)=O)[C@@H]4CCC(N)=O)[C@@](C)(CC(N)=O)[C@@H]3CCC(N)=O)C(C)(C)[C@@H]1CCC(N)=O	recon2	40
Conivaptan	Cc1nc2c([nH]1)CCN(C(=O)c1ccc(NC(=O)c3ccccc3-c3ccccc3)cc1)c1ccccc1-2	drug				31
Cyclizine	CN1CCN(C(c2ccccc2)c2ccccc2)CC1	drug						31		16
Cyclobenzaprine	CN(C)CCC=C1c2ccccc2C=Cc2ccccc21	drug		19
Cyproheptadine	CN1CCC(=C2c3ccccc3C=Cc3ccccc32)CC1	drug		38	44		4	17		23
Dabigatran etexilate	CCCCCCOC(=O)N=C(N)c1ccc(NCc2nc3cc(C(=O)N(CCC(=O)OCC)c4ccccn4)ccc3n2C)cc1	drug					2		13
Dactinomycin	Cc1ccc(C(=O)N[C@@H]2C(=O)N[C@H](C(C)C)C(=O)N3CCC[C@H]3C(=O)N(C)CC(=O)N(C)[C@@H](C(C)C)C(=O)O[C@@H]2C)c2nc3c(C(=O)N[C@@H]4C(=O)N[C@H](C(C)C)C(=O)N5CCC[C@H]5C(=O)N(C)CC(=O)N(C)[C@@H](C(C)C)C(=O)O[C@@H]4C)c(N)c(=O)c(C)c-3oc12	drug	32
Dapiprazole	Cc1ccccc1N1CCN(CCc2nnc3n2CCCC3)CC1	drug			6			34
Dasatinib	Cc1cccc(Cl)c1NC(=O)c1cnc(Nc2cc(N3CCN(CCO)CC3)nc(C)n2)s1	drug				6			9
Delavirdine	CC(C)Nc1cccnc1N1CCN(C(=O)c2cc3cc(NS(C)(=O)=O)ccc3[nH]2)CC1	drug				45
Demeclocycline	CN(C)[C@@H]1C(O)=C(C(N)=O)C(=O)[C@@]2(O)C(O)=C3C(=O)c4c(O)ccc(Cl)c4[C@@H](O)[C@H]3C[C@@H]12	drug	12
Desipramine	CNCCCN1c2ccccc2CCc2ccccc21	drug			16			28
Desloratadine	Clc1ccc2c(c1)CCc1cccnc1C2=C1CCNCC1	drug		35	27				22
Dexbrompheniramine	CN(C)CC[C@@H](c1ccc(Br)cc1)c1ccccn1	drug									12
Diazepam	CN1c2ccc(Cl)cc2C(c2ccccc2)=NCC1=O	drug		4	22		45	11	41	30	18
Diazoxide	CC1=NS(=O)(=O)c2cc(Cl)ccc2N1	drug								41
Diclofenac	O=C(O)Cc1ccccc1Nc1c(Cl)cccc1Cl	drug									45
Dihydroergotamine	CN1C[C@H](C(=O)N[C@]2(C)O[C@@]3(O)[C@@H]4CCCN4C(=O)[C@H](Cc4ccccc4)N3C2=O)C[C@@H]2c3cccc4[nH]cc(c43)C[C@H]21	drug	18
Dihydroergotoxine	CN1C[C@H](C(=O)N[C@]2(C)O[C@@]3(O)[C@@H]4CCCN4C(=O)[C@H](Cc4ccccc4)N3C2=O)CC2c3cccc4[nH]cc(c43)C[C@H]21.CS(=O)(=O)O	drug	18
Doxazosin	COc1cc2nc(N3CCN(C(=O)C4COc5ccccc5O4)CC3)nc(N)c2cc1OC	drug				17
Doxepin	CN(C)CC/C=C1/c2ccccc2COc2ccccc21	drug		2
Doxycycline	C[C@H]1c2cccc(O)c2C(=O)C2=C(O)[C@]3(O)C(=O)C(C(N)=O)=C(O)[C@@H](N(C)C)[C@@H]3[C@@H](O)[C@@H]21	drug	24
Emedastine	CCOCCn1c2ccccc2nc1N1CCCN(C)CC1	drug		15		40	25	1		1
Epinastine	NC1=NCC2c3ccccc3Cc3ccccc3N12	drug					6		44
Ergoloid mesylate	CC(C)[C@@]1(NC(=O)[C@@H]2C[C@@H]3c4cccc5[nH]cc(c54)C[C@H]3N(C)C2)O[C@@]2(O)[C@@H]3CCCN3C(=O)[C@H](C)N2C1=O.CS(=O)(=O)O	drug	10
Ergotamine	CN1C[C@H](C(=O)N[C@]2(C)O[C@@]3(O)[C@@H]4CCCN4C(=O)[C@H](Cc4ccccc4)N3C2=O)C=C2c3cccc4[nH]cc(c43)C[C@H]21	drug	27
Escitalopram	CN(C)CCC[C@@]1(c2ccc(F)cc2)OCc2cc(C#N)ccc21	drug									4
Estazolam	Clc1ccc2c(c1)C(c1ccccc1)=NCc1nncn1-2	drug			5		14	21		8
Eszopiclone	CN1CCN(C(=O)O[C@H]2c3nccnc3C(=O)N2c2ccc(Cl)cn2)CC1	drug						18		5
Ethopropazine	CCN(CC)C(C)CN1c2ccccc2Sc2ccccc21	drug			29
FADH2(2-)	Cc1cc2Nc3c([nH]c(=O)[nH]c3=O)N(C[C@H](O)[C@H](O)[C@H](O)COP([O-])(=O)OP([O-])(=O)OC[C@H]3O[C@H]([C@H](O)[C@@H]3O)n3cnc4c(N)ncnc34)c2cc1C	recon2	31
Fenoldopam	Oc1ccc(C2CNCCc3c(Cl)c(O)c(O)cc32)cc1	drug			2
Flavin adenine dinucleotide oxidized	Cc1cc2N=C3C(=O)NC(=O)N=C3N(C[C@H](O)[C@H](O)[C@H](O)COP(=O)(O)OP(=O)(O)OC[C@H]4O[C@H]([C@H](O)[C@@H]4O)n5cnc6c(N)ncnc56)c2cc1C	recon2	16
Fludiazepam	CN1c2ccc(Cl)cc2C(c2ccccc2F)=NCC1=O	drug		24	33	1	43	6	37	35	11
Flunarizine	Fc1ccc(C(c2ccc(F)cc2)N2CCN(C/C=C/c3ccccc3)CC2)cc1	drug									18
Flunitrazepam	CN1c2ccc([N+](=O)[O-])cc2C(c2ccccc2F)=NCC1=O	drug					30		29
Fluphenazine	OCCN1CCN(CCCN2c3ccccc3Sc3ccc(C(F)(F)F)cc32)CC1	drug				12
Flurazepam	CCN(CC)CCN1c2ccc(Cl)cc2C(c2ccccc2F)=NCC1=O	drug		42	32	38	44	36	35	35	34
Fluspirilene	O=C1NCN(c2ccccc2)C12CCN(CCCC(c1ccc(F)cc1)c1ccc(F)cc1)CC2	drug									9
Gefitinib	COc1cc2ncnc(Nc3ccc(F)c(Cl)c3)c2cc1OCCCN1CCOCC1	drug						7
Halazepam	O=C1CN=C(c2ccccc2)c2cc(Cl)ccc2N1CC(F)(F)F	drug		21	26		42		36
Haloperidol	O=C(CCCN1CCC(O)(c2ccc(Cl)cc2)CC1)c1ccc(F)cc1	drug									8
Heroin	CC(=O)Oc1ccc2c3c1O[C@H]1[C@@H](OC(C)=O)C=C[C@H]4[C@@H](C2)N(C)CC[C@]314	drug	9
Hydroxocobalamin	[H]O[Co+]N1\C2=C(C)/C3=N/C(=C\C4=N\C(=C(C)/C5=N[C@@](C)([C@@]1([H])[C@H](CC(=O)N)[C@@]2(C)CCC(=O)NC[C@@H](C)OP(=O)([O-])O[C@H]1[C@@H](O)[C@H](O[C@@H]1CO)N1C=NC2=CC(C)=C(C)C=C12)[C@@](C)(CC(N)=O)[C@@H]5CCC(=O)N)\[C@@](C)(CC(=O)N)[C@@H]4CCC(=O)N)/C(C)(C)[C@@H]3CCC(=O)N	drug	36
Hydroxychloroquine	CCN(CCO)CCCC(C)Nc1ccnc2cc(Cl)ccc21	drug				24
Hydroxyzine	OCCOCCN1CCN(C(c2ccccc2)c2ccc(Cl)cc2)CC1	drug									12
Imatinib	Cc1ccc(NC(=O)c2ccc(CN3CCN(C)CC3)cc2)cc1Nc1nccc(-c2cccnc2)n1	drug				39		13	20
Imipramine	CN(C)CCCN1c2ccccc2CCc2ccccc21	drug		4	34			22		11
Imiquimod	CC(C)Cn1cnc2c1c1ccccc1nc2N	drug					17
Indomethacin	COc1ccc2c(c1)c(CC(=O)O)c(C)n2C(=O)c1ccc(Cl)cc1	drug					9
Iobenguane	NC(N)=NCc1cccc(I)c1	drug									2
Irinotecan	CCc1c2c(nc3ccc(OC(=O)N4CCC(N5CCCCC5)CC4)cc31)-c1cc3c(c(=O)n1C2)COC(=O)[C@]3(O)CC	drug	13
Ketazolam	CC1=CC(=O)N2CC(=O)N(C)c3ccc(Cl)cc3C2(c2ccccc2)O1	drug	7				10		19
Ketotifen	CN1CCC(=C2c3ccsc3C(=O)Cc3ccccc32)CC1	drug		28						11
Latamoxef	CO[C@@]1(NC(=O)C(C(=O)O)c2ccc(O)cc2)C(=O)N2C(C(=O)O)=C(CSc3nnnn3C)CO[C@@H]21	drug	8
Lisuride	CCN(CC)C(=O)N[C@H]1C=C2c3cccc4[nH]cc(c43)C[C@H]2N(C)C1	drug		8
Loperamide	CN(C)C(=O)C(CCN1CCC(O)(c2ccc(Cl)cc2)CC1)(c1ccccc1)c1ccccc1	drug									3
Loratadine	CCOC(=O)N1CCC(=C2c3ccc(Cl)cc3CCc3cccnc32)CC1	drug		39			15		30
Lorazepam	O=C1Nc2ccc(Cl)cc2C(c2ccccc2Cl)=NC1O	drug			4	26	35		34	40
Loxapine	CN1CCN(C2=Nc3ccccc3Oc3ccc(Cl)cc32)CC1	drug		49	49	48	49	49	49	49	49
Lucanthone	CCN(CC)CCNc1ccc(C)c2sc3ccccc3c(=O)c12	drug		1	17
Lumiracoxib	Cc1ccc(Nc2c(F)cccc2Cl)c(CC(=O)O)c1	drug				8					43
Lymecycline	CN(C)[C@@H]1C(O)=C(C(=O)NCNCCCC[C@H](N)C(=O)O)C(=O)[C@@]2(O)C(O)=C3C(=O)c4c(O)cccc4[C@@](C)(O)[C@H]3C[C@@H]12	drug	20
Mazindol	OC1(c2ccc(Cl)cc2)c2ccccc2C2=NCCN21	drug					8		11	38	36
Meclizine	Cc1cccc(CN2CCN(C(c3ccccc3)c3ccc(Cl)cc3)CC2)c1	drug		7				26			35
Meclofenamic acid	Cc1ccc(Cl)c(Nc2ccccc2C(=O)O)c1Cl	drug				8					37
Mefenamic acid	Cc1cccc(Nc2ccccc2C(=O)O)c1C	drug				3
Mesoridazine	CN1CCCCC1CCN1c2ccccc2Sc2ccc(S(C)=O)cc21	drug		11
Methacycline	C=C1c2cccc(O)c2C(=O)C2=C(O)[C@]3(O)C(=O)C(C(N)=O)C(=O)[C@@H](N(C)C)[C@@H]3[C@@H](O)[C@H]12	drug	23
Methdilazine	CN1CCC(CN2c3ccccc3Sc3ccccc32)C1	drug		29	8			14
Methotrimeprazine	COc1ccc2c(c1)N(C[C@H](C)CN(C)C)c1ccccc1S2	drug			35
Methylcobalamin	[H][C@]12[C@H](CC(N)=O)[C@@]3(C)CCC(=O)NC[C@@H](C)OP([O-])(=O)O[C@H]4[C@@H](O)[C@H](O[C@@H]4CO)n4c[n+](c5cc(C)c(C)cc45)[Co-3]456(C)N1C3=C(C)C1=[N+]4C(=CC3=[N+]5C(=C(C)C4=[N+]6[C@]2(C)[C@@](C)(CC(N)=O)[C@@H]4CCC(N)=O)[C@@](C)(CC(N)=O)[C@@H]3CCC(N)=O)C(C)(C)[C@@H]1CCC(N)=O	recon2	40
Metixene	CN1CCCC(CC2c3ccccc3Sc3ccccc32)C1	drug		27						27
Metolazone	Cc1ccccc1N1C(=O)c2cc(S(N)(=O)=O)c(Cl)cc2NC1C	drug							18
Mianserin	CN1CCN2c3ccccc3Cc3ccccc3C2C1	drug			19		29	45	42	22
Micafungin	CCCCCOc1ccc(-c2cc(-c3ccc(C(=O)N[C@H]4C[C@@H](O)[C@@H](O)NC(=O)[C@@H]5[C@@H](O)[C@@H](C)CN5C(=O)[C@H]([C@H](O)CC(N)=O)NC(=O)[C@H]([C@H](O)[C@@H](O)c5ccc(O)c(OS(=O)(=O)O)c5)NC(=O)[C@@H]5C[C@@H](O)CN5C(=O)[C@H]([C@@H](C)O)NC4=O)cc3)no2)cc1	drug	5
Midazolam	Cc1ncc2n1-c1ccc(Cl)cc1C(c1ccccc1F)=NC2	drug					21	33	12	14
Minocycline	CN(C)c1ccc(O)c2c1C[C@H]1C[C@H]3[C@H](N(C)C)C(O)=C(C(N)=O)C(=O)[C@@]3(O)C(O)=C1C2=O	drug	14
Mirtazapine	CN1CCN2c3ncccc3Cc3ccccc3C2C1	drug		6			24	47	45	21
Montelukast	CC(C)(O)c1ccccc1CC[C@@H](SCC1(CC(=O)O)CC1)c1cccc(/C=C/c2ccc3ccc(Cl)cc3n2)c1	drug				16
Nefazodone	CCc1nn(CCCN2CCN(c3cccc(Cl)c3)CC2)c(=O)n1CCOc1ccccc1	drug								17
Nevirapine	Cc1ccnc2c1NC(=O)c1cccnc1N2C1CC1	drug					1		38
Nitrazepam	O=C1CN=C(c2ccccc2)c2cc([N+](=O)[O-])ccc2N1	drug				6	33		8
Olanzapine	Cc1cc2c(s1)Nc1ccccc1N=C2N1CCN(C)CC1	drug	49	48	47	49	46	48	46	48	48
Olopatadine	CN(C)CC/C=C1/c2ccccc2COc2ccc(CC(=O)O)cc21	drug		14
Oxazepam	O=C1Nc2ccc(Cl)cc2C(c2ccccc2)=NC1O	drug				18	36		25	37
Oxcarbazepine	NC(=O)N1c2ccccc2CC(=O)c2ccccc21	drug			23				2
Oxytetracycline	CN(C)[C@@H]1C(O)=C(C(N)=O)C(=O)[C@@]2(O)C(O)=C3C(=O)c4c(O)cccc4[C@@](C)(O)[C@H]3[C@H](O)[C@@H]12	drug	25
Pefloxacin	CCn1cc(C(=O)O)c(=O)c2cc(F)c(N3CCN(C)CC3)cc21	drug						4
Perphenazine	OCCN1CCN(CCCN2c3ccccc3Sc3ccc(Cl)cc32)CC1	drug			37	37				33	25
Pirenzepine	CN1CCN(CC(=O)N2c3ccccc3C(=O)Nc3cccnc32)CC1	drug		43	3	33	23	30	43	42
Pomalidomide	Nc1cccc2c1C(=O)N(C1CCC(=O)NC1=O)C2=O	drug					3
Ponatinib	Cc1ccc(C(=O)Nc2ccc(CN3CCN(C)CC3)c(C(F)(F)F)c2)cc1C#Cc1cnc2cccnn12	drug						24
Prazepam	O=C1CN=C(c2ccccc2)c2cc(Cl)ccc2N1CC1CC1	drug		33	40		38	3	39
Prazosin	COc1cc2nc(N3CCN(C(=O)c4ccco4)CC3)nc(N)c2cc1OC	drug				34
Prochlorperazine	CN1CCN(CCCN2c3ccccc3Sc3ccc(Cl)cc32)CC1	drug		32	41	43	20	46		46	41
Promazine	CN(C)CCCN1c2ccccc2Sc2ccccc21	drug		26
Promethazine	CC(CN1c2ccccc2Sc2ccccc21)N(C)C	drug			1
Propericiazine	N#Cc1ccc2c(c1)N(CCCN1CCC(O)CC1)c1ccccc1S2	drug			15
Propiomazine	CCC(=O)c1ccc2c(c1)N(CC(C)N(C)C)c1ccccc1S2	drug			21
Protoheme	CC1=C(CCC(O)=O)C2=[N+]3C1=Cc1c(C)c(C=C)c4C=C5C(C)=C(C=C)C6=[N+]5[Fe--]3(n14)n1c(=C6)c(C)c(CCC(O)=O)c1=C2	recon2	38
Quazepam	Fc1ccccc1C1=NCC(=S)N(CC(F)(F)F)c2ccc(Cl)cc21	drug		34			37	5	31	10
Quetiapine	OCCOCCN1CCN(C2=Nc3ccccc3Sc3ccccc32)CC1	drug		40	46	46	47		47	45	46
Quinacrine	CCN(CC)CCCC(C)Nc1c2ccc(Cl)cc2nc2ccc(OC)cc21	drug		9	24	19
Rifabutin	CO[C@H]1C=CO[C@@]2(C)Oc3c(c4c(c(O)c3C)C(=O)C(=C3NC5(CCN(CC(C)C)CC5)N=C34)NC(=O)C(C)=CC=C[C@H](C)[C@H](O)[C@@H](C)[C@@H](O)[C@@H](C)[C@H](OC(C)=O)[C@@H]1C)C2=O	drug	34
Rifaximin	CO[C@H]1C=CO[C@@]2(C)Oc3c(c4c5nc6cc(C)ccn6c5c(c(O)c4c(O)c3C)NC(=O)C(C)=CC=C[C@H](C)[C@H](O)[C@@H](C)[C@@H](O)[C@@H](C)[C@H](OC(C)=O)[C@@H]1C)C2=O	drug	22
Rolitetracycline	CN(C)[C@@H]1C(O)=C(C(=O)NCN2CCCC2)C(=O)[C@@]2(O)C(O)=C3C(=O)c4c(O)cccc4[C@@](C)(O)[C@H]3C[C@@H]12	drug	20
Sertindole	O=C1NCCN1CCN1CCC(c2cn(-c3ccc(F)cc3)c3ccc(Cl)cc23)CC1	drug					7
Sunitinib	CCN(CC)CCNC(=O)c1c(C)[nH]c(/C=C2\C(=O)Nc3ccc(F)cc32)c1C	drug				5			10
Tasosartan	Cc1nc(C)c2c(n1)N(Cc1ccc(-c3ccccc3-c3nn[nH]n3)cc1)C(=O)CC2	drug							24
Telavancin	Cl.CCCCCCCCCCNCCN[C@@]1(C)C[C@H](O[C@@H]2[C@@H](O)[C@H](O)[C@@H](CO)O[C@H]2Oc2c3cc4cc2Oc2ccc(cc2Cl)[C@@H](O)[C@@H]2NC(=O)[C@H](NC(=O)[C@@H]4NC(=O)[C@H](CC(N)=O)NC(=O)[C@H](NC(=O)[C@@H](CC(C)C)NC)[C@H](O)c4ccc(c(Cl)c4)O3)c3ccc(O)c(c3)-c3c(O)c(CNCP(=O)(O)O)c(O)cc3[C@@H](C(=O)O)NC2=O)O[C@@H](C)[C@H]1O	drug	34
Telmisartan	CCCc1nc2c(cc(-c3nc4ccccc4n3C)cc2C)n1Cc1ccc(-c2ccccc2C(=O)O)cc1	drug					26
Temazepam	CN1c2ccc(Cl)cc2C(c2ccccc2)=NC(O)C1=O	drug			31		34		40	8
Tetracycline	CN(C)[C@@H]1C(O)=C(C(N)=O)C(=O)[C@@]2(O)C(O)=C3C(=O)c4c(O)cccc4[C@@](C)(O)[C@H]3C[C@@H]12	drug	16
Thiethylperazine	CCSc1ccc2c(c1)N(CCCN1CCN(C)CC1)c1ccccc1S2	drug		36	25	29		29		34
Thioproperazine	CN(C)S(=O)(=O)c1ccc2c(c1)N(CCCN1CCN(C)CC1)c1ccccc1S2	drug		3		11				29
Thioridazine	CSc1ccc2c(c1)N(CCC1CCCCN1C)c1ccccc1S2	drug		18				8
Thiothixene	CN(C)S(=O)(=O)c1ccc2c(c1)/C(=C\CCN1CCN(C)CC1)c1ccccc1S2	drug		17						25
Tigecycline	CN(C)c1cc(NC(=O)CNC(C)(C)C)c(O)c2c1C[C@H]1C[C@H]3[C@H](N(C)C)C(O)=C(C(N)=O)C(=O)[C@@]3(O)C(O)=C1C2=O	drug	30
Tofisopam	CCC1c2cc(OC)c(OC)cc2C(c2ccc(OC)c(OC)c2)=NN=C1C	drug							5
Tolvaptan	Cc1ccccc1C(=O)Nc1ccc(C(=O)N2CCC[C@@H](O)c3cc(Cl)ccc32)c(C)c1	drug				36			21
Trabectedin	COc1cc2c(cc1O)CCN[C@]21CS[C@@H]2c3c(OC(C)=O)c(C)c4c(c3[C@H](COC1=O)N1[C@@H]2[C@H]2c3c(cc(C)c(OC)c3O)C[C@@H]([C@@H]1O)N2C)OCO4	drug	37
Trazodone	O=c1n2ccccc2nn1CCCN1CCN(c2cccc(Cl)c2)CC1	drug						2		18
Triazolam	Cc1nnc2n1-c1ccc(Cl)cc1C(c1ccccc1Cl)=NC2	drug					18	14		19
Trifluoperazine	CN1CCN(CCCN2c3ccccc3Sc3ccc(C(F)(F)F)cc32)CC1	drug				28		40		26	4
Triflupromazine	CN(C)CCCN1c2ccccc2Sc2ccc(C(F)(F)F)cc21	drug		22
Trimeprazine	CC(CN(C)C)CN1c2ccccc2Sc2ccccc21	drug			9
Trimipramine	CC(CN(C)C)CN1c2ccccc2CCc2ccccc21	drug			42
Tripelennamine	CN(C)CCN(Cc1ccccc1)c1ccccn1	drug						9
Triprolidine	Cc1ccc(/C(=C\CN2CCCC2)c2ccccn2)cc1	drug		30
Valrubicin	CCCCC(=O)OCC(=O)[C@]1(O)Cc2c(O)c3c(c(O)c2[C@@H](OC2CC(NC(=O)C(F)(F)F)C(O)C(C)O2)C1)C(=O)c1c(OC)cccc1C3=O	drug	4
Vancomycin	CN[C@H](CC(C)C)C(=O)N[C@H]1C(=O)N[C@@H](CC(N)=O)C(=O)N[C@H]2C(=O)N[C@@H]3c4ccc(O)c(c4)-c4c(O)cc(O)cc4[C@@H](C(=O)O)NC(=O)[C@@H](NC3=O)[C@H](O)c3ccc(c(Cl)c3)Oc3cc2cc(c3O[C@@H]2O[C@H](CO)[C@@H](O)[C@H](O)[C@H]2O[C@H]2C[C@](C)(N)[C@H](O)[C@H](C)O2)Oc2ccc(cc2Cl)[C@H]1O	drug	28
Vandetanib	COc1cc2c(cc1OCC1CCN(C)CC1)ncnc2Nc1ccc(Br)cc1F	drug				13		32			29
Verteporfin	C=Cc1c(C)c2cc3nc(cc4[nH]c(cc5nc(cc1[nH]2)c(C)c5CCC(=O)O)c(CCC(=O)OC)c4C)[C@@]1(C)C3=CC=C(C(=O)OC)[C@H]1C(=O)OC	drug	6
Vinblastine	CC[C@]12C=CCN3CC[C@@]4(c5cc([C@@]6(C(=O)OC)C[C@@H]7CN(C[C@](O)(CC)C7)CCc7c8ccccc8[nH]c76)c(OC)cc5N(C)[C@H]4[C@@](O)(C(=O)OC)[C@@H]1OC(C)=O)[C@@H]32	drug	45
Vincristine	CC[C@]12C=CCN3CC[C@@]4(c5cc([C@@]6(C(=O)OC)C[C@@H]7CN(C[C@](O)(CC)C7)CCc7c8ccccc8[nH]c76)c(OC)cc5N(C=O)[C@H]4[C@@](O)(C(=O)OC)[C@@H]1OC(C)=O)[C@@H]32	drug	45
Vindesine	CC[C@]12C=CCN3CC[C@@]4(c5cc([C@@]6(C(=O)OC)C[C@@H]7CN(C[C@](O)(CC)C7)CCc7c8ccccc8[nH]c76)c(OC)cc5N(C)[C@H]4[C@@](O)(C(N)=O)[C@@H]1O)[C@@H]32	drug	45
Vinorelbine	CCC1=C[C@@H]2CN(C1)Cc1c3ccccc3[nH]c1[C@@](C(=O)OC)(c1cc3c(cc1OC)N(C)[C@@H]1[C@]34CCN3CC=C[C@](CC)([C@H]34)[C@@H](OC(C)=O)[C@@]1(O)C(=O)OC)C2	drug	45
Vismodegib	CS(=O)(=O)c1ccc(C(=O)Nc2ccc(Cl)c(-c3ccccn3)c2)c(Cl)c1	drug				4
Voacamine	C/C=C1/CN(C)[C@@H]2Cc3c4ccccc4[nH]c3[C@@H](c3cc4[nH]c5c(c4cc3OC)CCN3C[C@H]4C[C@H](CC)[C@H]3[C@@]5(C(=O)OC)C4)C[C@@H]1C2C(=O)OC	drug	29
Ziprasidone	O=C1Cc2cc(CCN3CCN(c4nsc5ccccc54)CC3)c(Cl)cc2N1	drug		13		42	27			32
Zopiclone	CN1CCN(C(=O)OC2c3nccnc3C(=O)N2c2ccc(Cl)cn2)CC1	drug						18		5
Zuclopenthixol	OCCN1CCN(CC/C=C2/c3ccccc3Sc3ccc(Cl)cc32)CC1	drug			11	1				31	30
adenosylcobalamin	[H][C@]12[C@H](CC(N)=O)[C@@]3(C)CCC(=O)NC[C@@H](C)OP([O-])(=O)O[C@@H]4[C@@H](CO)O[C@@H]([C@@H]4O)n4c[n+](c5cc(C)c(C)cc45)[Co-3]456(C[C@H]7O[C@H]([C@H](O)[C@@H]7O)n7cnc8c(N)ncnc78)N1C3=C(C)C1=[N+]4C(=CC3=[N+]5C(=C(C)C4=[N+]6[C@]2(C)[C@@](C)(CC(N)=O)[C@@H]4CCC(N)=O)[C@@](C)(CC(N)=O)[C@@H]3CCC(N)=O)C(C)(C)[C@@H]1CCC(N)=O	recon2	40
